# Supplementary material for: SOHLH2 is essential for synaptonemal complex formation during spermatogenesis in early postnatal mouse testes
Source: Sci Rep. 2016 Feb 12;6:20980. doi: 10.1038/srep20980 (PMC4751484; doi:10.1038/srep20980)
Supplement: Supplementary Table S1 [file srep20980-s1.xls]

## Sheet: 2.0 fold up (Total)
Supplemetary Table S1. Genes increased at least two-fold in Sohlh2 knockout testes
Gene Symbol	Genbank Access Number	Fold change	cell differentia-tion	homeo stasis	transcrip- tion	protein biosyn- thesis	transport	apoptosis	inflamma- tory response	immune response	cell cycle	signal transduc- tion	cell prolifera- tion
Arhgap12	NM_001039692	2.00089										O
Tnni2	NM_009405	2.00145
Camta1	NM_001081557	2.00168			O
Rhox4a	NM_001039688	2.0047
C430042M11Rik	AK049571	2.00491
Nudt7	NM_024446	2.00559	O
Gm4591	XM_001474721	2.00591
Fetub	NM_021564	2.00666
Tbxas1	NM_011539	2.00707
Gm6556	XM_898603	2.0094
Tyrobp	NM_011662	2.01086
Btg2	NM_007570	2.01566	O		O			O
Erbb4		2.0158	O									O
Nanos3	NM_194059	2.01685	O			O
6030419C18Rik	NM_176921	2.01729
H2afy3	NR_003523	2.01732
2610301F02Rik	NM_001025576	2.01983
Timd4	NM_178759	2.02024
5330426L24Rik	AK019910	2.02051
Cyct	NM_009989	2.02118					O	O
Akap4	NM_001042542	2.0217										O
Lat	NM_010689	2.02255					O		O	O		O
Mmp9	NM_013599	2.02312						O
Ermn	NM_029972	2.02314
Sla	NM_001029841	2.02463
Klhl29	NM_001164493	2.02561
Pkp2	NM_026163	2.02646
LOC100048875	XM_001472585	2.02671
Celsr2	NM_017392	2.02712										O
Speer4c	NM_182957	2.02829
Fos	NM_010234	2.02955			O
Mc4r	NM_016977	2.03014										O
Gm13159	NM_001127188	2.03217
Msr1	NM_031195	2.03351					O
LOC100046427	XM_001477114	2.03382
Eif4e3	NM_025829	2.0341				O
Spic	NM_011461	2.03792			O
Abr	NM_198018	2.03815										O
Gpha2	NM_130453	2.0402
Nckap1l	NM_153505	2.04098
4930412C18Rik	NR_030693	2.04108
Pyroxd2	NM_029011	2.04216
Oxct2b	NM_181859	2.0435
Pla2g2c	NM_008868	2.04362
Jakmip2	NM_001163637	2.0443
Speer4b	NM_028561	2.04496
Ms4a4a	XM_889011	2.04772
LOC100047855	XM_001479290	2.04816
Mapk12	NM_013871	2.04831									O
Nfe2l3	NM_010903	2.04852			O
Helb	NM_080446	2.04884
Adam12	NM_007400	2.0494
Krt28	NM_027574	2.04993
Dusp8	NM_008748	2.05118
Adam23	NM_011780	2.05196
Plekhb1	NM_013746	2.05462
Map3k15	NM_001163085	2.05752
Rhof	NM_175092	2.0578										O
Pnlip	NM_026925	2.0611
Actc1	NM_009608	2.06316	O					O
C1qb	NM_009777	2.06417								O
Dusp1	NM_013642	2.06422									O
Casp1	NM_009807	2.06435						O		O
Nefm	NM_008691	2.06469	O				O
Esrrg	NM_011935	2.06479			O
Egr2	NM_010118	2.06586	O		O
Alox5ap	NM_009663	2.0664
Cx3cr1	NM_009987	2.06668						O	O	O		O
Serpinc1	NM_080844	2.06669
Nyx	NM_173415	2.06696
Slc13a3	NM_054055	2.06714					O
Hist1h1b	NM_020034	2.06774
Lama3	NM_010680	2.07035
Pgm1	NM_025700	2.07038
Ptprz1	NM_001081306	2.07323	O
Pik3r5	NM_177320	2.07376
Oasl2	NM_011854	2.07507								O
Adcy10	NM_173029	2.07539										O
Iqsec3	NM_001033354	2.07733
Igsf6	NM_030691	2.07858
Ctsc	NM_009982	2.0799
Rgs9bp	NM_145840	2.0801										O
Emr1	NM_010130	2.08127										O
Gm2667	XM_001474300	2.08456
Gm7628	XM_976757	2.08516
Ttl	NM_027192	2.08544	O
Ube2a	NM_019668	2.08747
Gm3958	XM_001478627	2.08829
Gm8172	XM_984280	2.09016
Gm14873	AK076701	2.09199
Vsig8	NM_177723	2.09242
Rasgef1c	NM_029004	2.09321										O
Gm757	NM_001033410	2.09389
Rsph9	NM_029338	2.09395
Prkcq	NM_008859	2.09532			O	O				O		O	O
Lrrfip1	NM_001111311	2.09533			O
Foxg1	NM_001160112	2.09629	O		O						O
Foxc2	NM_013519	2.0967	O		O			O				O	O
Fam111a	NM_026640	2.09923
Gm5072	NM_001114678	2.09993
Neil3	NM_146208	2.10031
Unc5a	NM_153131	2.1023						O				O
Gm1631	NM_201366	2.10405
Sh3bp1	NM_009164	2.10523										O
Trib3	NM_175093	2.10654			O			O
Tlr2	NM_011905	2.11064			O		O		O	O		O
Ngb	NM_022414	2.11129					O
Nphs2	NM_130456	2.11162
Mid1	NM_183151	2.11237
Kcnd2	NM_019697	2.11247					O
Plek	NM_019549	2.11373					O					O
Klhl35	NM_028145	2.11411
Gm2137	XM_001472609	2.11495
Gm6432	XM_887913	2.11605
Btbd17	NM_028055	2.11644
Gfra1	NM_010279	2.11706										O
Gm8046	XM_001476034	2.11781
Fcer1g	NM_010185	2.12307					O		O	O		O
Cthrc1	NM_026778	2.12451
Sash3	NM_028773	2.1246	O							O			O
Tmem30b	NM_178715	2.12488
Upb1	NM_133995	2.12789
C1qa	NM_007572	2.12817								O
Ostb	NM_178933	2.12898					O
Arrdc3	NM_001042591	2.12979
Ptprt	NM_021464	2.13486
Gpr110	NM_133776	2.13548										O
Gpsm3	NM_134116	2.14271										O
Apol7d	XM_001476401	2.14331
Lyz2	NM_017372	2.14538
Cd33	NM_001111058	2.14677
Dct	NM_010024	2.14687	O
Cyp4f16	NM_024442	2.14803
Rps6	NM_009096	2.14911		O		O		O			O
Sik1	NM_010831	2.14977	O								O	O
Cd274	NM_021893	2.15035								O			O
Prkcz	NM_008860	2.15109										O
Gm4402	XM_001480291	2.15223
Slc45a1	NM_173774	2.15333					O
Mlana	NM_029993	2.15391
C030034I22Rik	NR_026848	2.15642
1700012B07Rik	AK132924	2.15689
Chst13	NM_027928	2.15802
Ada	NM_007398	2.15875	O					O	O	O		O	O
Gnas	NM_019690	2.15958	O									O
Clec4a3	NM_153197	2.1646
Fbxo41	NM_001001160	2.16496
Pter	NM_008961	2.16805
Samd7	NM_029489	2.16919
Tmem22	NM_001101483	2.17006
Ush1c	NM_001163733	2.17164	O
Gzma	NM_010370	2.17176						O
Clip4	NM_175378	2.17352
Gpr65	NM_008152	2.17515										O
Fez1	NM_183171	2.17604
Ly6g6e	NM_027366	2.17622
Ifi44	NM_133871	2.17703
Ccdc106	NM_146178	2.17795
Gprc5c	NM_001110337	2.17847										O
Gm1123	NM_001080776	2.17912
Cubn	NM_001081084	2.18081					O
Osbpl3	NM_027881	2.18118					O
Evi2a	NM_001033711	2.18274
Cacnb1	NM_031173	2.18297					O
Gm10139	XM_001481337	2.18537
Stambpl1	NM_029682	2.18634
Tram1l1	NM_146140	2.18771					O
Cox6a2	NM_009943	2.18848
Pou2f2	NM_011138	2.19074	O		O					O
Gm10394	XM_001472554	2.19433
4930412L05Rik	AK141187	2.19926
Trem2	NM_031254	2.19992
Pnoc	NM_010932	2.19995										O
Ifit3	NM_010501	2.20234
Igsf21	NM_198610	2.20301
Gpr25	NM_001101516	2.20301
RP23-394O9.3	NM_021440	2.20386
Ica1	NM_010492	2.20524					O
LOC100044524	XM_001472654	2.20704
9130007G19Rik	AK018600	2.20793
Apba2	NM_007461	2.20878					O
Slc5a2	NM_133254	2.21105					O
Shc3	NM_009167	2.21206										O
2010-03-01	NM_175188	2.2138
Dhx58	NM_030150	2.22087								O
Trim6	NM_001013616	2.22218
6230415J03Rik	AK078026	2.22583
Pik3cd	NM_001164051	2.22609		O						O		O
Ptprr	NM_011217	2.22614
Ms4a7	NM_001025610	2.22686
Coro1a	NM_009898	2.2275		O			O		O	O			O
Pard3	NM_033620	2.23192									O
Arhgap15	NM_153820	2.23414										O
Mypop	NM_145579	2.23489			O
Fndc4	NM_022424	2.23513
Tesc	NM_021344	2.2385		O
A430107D22Rik	NM_178785	2.23853										O
Gfra3	NM_010280	2.23853	O									O
Gm9	NM_001033234	2.24098
Snph	NM_198214	2.24135					O
C1qc	NM_007574	2.24605								O
Tnfrsf22	NM_023680	2.24733						O
Slfn10	NM_181542	2.24772
P2ry12	NM_027571	2.25276					O					O
Ier3	NM_133662	2.25374
A830052D11Rik	AK043919	2.25554
Syt16	NM_172804	2.25608
Cdh20	NM_011800	2.25711
Fgd2	NM_013710	2.26267										O
Slc11a1	NM_013612	2.2629		O	O	O	O		O	O		O
Zfp264	AF365933	2.2652
B230217C12Rik	NM_001080935	2.26583
Hpse	NM_152803	2.26795
2010007E15Rik	XM_001478752	2.26864
Srrm4	NM_026886	2.27051
Spn	NM_009259	2.27319	O			O		O	O	O		O	O
Kcna6	NM_013568	2.27405					O
1810041L15Rik	NM_001163145	2.27494
Ins2	NM_008387	2.28234			O		O	O				O
Gucy2c	NM_145067	2.28378										O	O
Barx1	NM_007526	2.28547	O		O							O
Sh2d7	NM_173778	2.29517
Vwce	NM_027913	2.29865
Was	NM_009515	2.29944					O			O
Sgk2	NM_013731	2.30989
Egr4	NM_020596	2.31639			O
Gm2050	XM_001472469	2.31778
Serp2	NM_001160326	2.31907					O
E330016A19Rik	NM_173386	2.32223
Bzrap1	NM_172449	2.3235
Cd68	NM_009853	2.32729
Ms4a6c	NM_028595	2.33023										O
2810004I08Rik	AK012671	2.33088
Ceacam20	NM_027839	2.33155
Ctss	NM_021281	2.33386
Selp	NM_011347	2.33422							O	O
Svs5	NM_009301	2.33729
Ly6h	NM_011837	2.33871
Zmynd15	NM_001029929	2.34996
Syn1	NM_013680	2.35036					O
Cdkn1c	NM_009876	2.35162	O		O						O
Cpa1	NM_025350	2.35316
A230065H16Rik	NM_001101503	2.35481
Gm6754	XM_892078	2.35559
Mgat4a	NM_173870	2.35678
Triml1	NM_177742	2.35754
Slc26a4	NM_011867	2.35817		O			O
Hspb8	NM_030704	2.36223
4930408F14Rik	NM_029106	2.36403
1700001C19Rik	NM_029296	2.36796
1810020O05Rik	XM_001478842	2.37071
Mfsd4	NM_001114662	2.37433					O
AY358078	NM_194347	2.37536
Tnp1	NM_009407	2.37625	O
Ins1	NM_008386	2.37668					O
Pramef12	NM_029948	2.38013
Lilrb4	NM_013532	2.38069								O
2610034M16Rik	NM_027001	2.38168
2410004I01Rik	AK010390	2.38558
Gp49a	NM_008147	2.38821
Cd53	NM_007651	2.38852
Tcl1	NM_009337	2.39051
Ccdc88b	NM_001081291	2.39055
Magea3	NM_020017	2.39063
Marco	NM_010766	2.39145
A330049M08Rik	NM_145555	2.3943
Fam89a	NM_001081120	2.39912
Tcf15	NM_009328	2.3992			O
Wscd1	NM_177618	2.40698
Cpa3	NM_007753	2.40713
Entpd3	NM_178676	2.41119
Ntsr1	NM_018766	2.42038										O
4933405L10Rik	NM_027655	2.42337
Six1	NM_009189	2.42663	O		O
Tnfrsf12a	NM_013749	2.4274	O					O
Fgg	NM_133862	2.42745										O
Zfp455	NM_001048204	2.42818			O
Tspan8	NM_146010	2.43025
Trh	NM_009426	2.43376										O
Treml1	NM_027763	2.43723										O
A030010E16Rik	AK042844	2.43899
Pftk2	XM_990659	2.44227
Acy3	NM_027857	2.44436
Fbxw13	NM_177598	2.45235
Dbndd1	NM_028146	2.45648
Pf4	NM_019932	2.45852								O
Gm9732	XM_001475911	2.45882
Rpp25	NM_133982	2.45992
Usp43	NM_173754	2.46031
Magea5	NM_020018	2.46206
Tpm1	NM_001164248	2.46978
Tbx4	NM_011536	2.4728			O
Gm13032	AK049241	2.47376
2610305D13Rik	NM_145078	2.48536
Mogat2	NM_177448	2.48708
Caly	NM_026769	2.4871					O					O
Prtg	NM_175485	2.48818
Mast1	NM_019945	2.49355
Mageb1	NM_010759	2.49374
Vstm2l	NM_198627	2.49471
Pah	NM_008777	2.49508
Htr7	NM_008315	2.49725										O
Neurl1a	NM_021360	2.504	O
Slc35f3	NM_175434	2.5066					O
Gm5622	NM_001013816	2.50673
Nanos2	NM_194064	2.51434	O			O
Nos1	NM_008712	2.51493					O
Socs3	NM_007707	2.51502	O									O
C78283	AK144862	2.52351
Ttll7	NM_027594	2.52777	O
Rgs16	NM_011267	2.53218										O
Bmp2	NM_007553	2.5424	O		O				O	O		O	O
Wdr86	NM_001081441	2.5425
LOC100048073	XM_001480062	2.544
Mbp	NM_001025245	2.54407	O
Art5	NM_007491	2.54763
Fut4	NM_010242	2.55009				O
Gas2l3	NM_001079876	2.5501									O
Cyp2c55	NM_028089	2.55216
Ret	NM_001080780	2.55278	O									O
Wipf1	NM_153138	2.55352
Ell3	NM_145973	2.55711			O
Slc22a18	NM_001042760	2.56004					O
Gm3541	XM_001477110	2.57745
Myoz2	NM_021503	2.5823
Ttc29	NM_183096	2.60496
Nfasc	NM_182716	2.60916	O
Neb	NM_010889	2.61903	O
Nlrc5	NM_001033207	2.62213
Gm11496	XM_001472257	2.62543
AF251705	NM_134158	2.62962								O
Gm3870	XM_001478466	2.63804
Xlr5a	NM_001045539	2.64094
LOC665841	XM_979799	2.6421
Mapk10	NM_009158	2.64302										O
P2ry13	NM_028808	2.645										O
Cd164l2	NM_027152	2.64537
BC055111	NM_183182	2.64746
Oasl1	NM_145209	2.65318
Rxrg	NM_009107	2.65353			O							O
Klk8	NM_008940	2.65657	O
Myrip	NM_144557	2.6585					O
Piwil4	NM_177905	2.66779	O			O					O
Gm14758	XM_893398	2.67326
Dppa4	NM_028610	2.67399
Plcg2	NM_172285	2.68913										O
Atf3	NM_007498	2.69152			O
Gm6897	XM_893332	2.69632
Gm4976	NM_001013764	2.70052
Ch25h	NM_009890	2.70352
Myh3	NM_001099635	2.7074
Krt23	NM_033373	2.71035
Tmem178	NM_026516	2.71089
AI662270	NR_015519	2.71715
Skap1	NM_001033186	2.71891								O
Mageb3	NM_008545	2.73123
Gnat2	NM_008141	2.73146	O									O
Mxra7	NM_026280	2.73251
Tlr7	NM_133211	2.73521							O	O		O
Fut10	NM_134161	2.73865				O
2010300C02Rik	NM_028096	2.74185
Gm11789	XM_985200	2.74232
Tmem130	NM_177735	2.7525
Morc1	NM_010816	2.76286	O
AI854703	NR_027236	2.76441
Tmem25	NM_027865	2.76629
Rasgrp1	NM_011246	2.76876	O									O
1700056E22Rik	XM_484951	2.77079
2310043J07Rik	NM_027158	2.77593
Dennd2d	NM_028110	2.77949
Amph	NM_175007	2.78827					O
F2	NM_010168	2.79179								O
Magea1	NM_020015	2.80492
Ephx4	NM_001001804	2.8158
Gm2837	XM_001475040	2.82357
H2-Q8	NM_023124	2.82652								O
Scn11a	NM_011887	2.82888					O
Rhox3f	NM_001040089	2.83137
Extl1	NM_019578	2.83459
Serpina3g	NM_009251	2.83466						O		O
Rex2	NM_009051	2.84345			O
Cpne9	NM_170673	2.84996
Wdfy4	NM_001146022	2.86283
Ms4a6d	NM_026835	2.87002										O
Dscaml1	NM_001081270	2.87098
1810037I17Rik	NM_024461	2.87678
Satb2	NM_139146	2.89556			O
Mmel1	NM_013783	2.89804
Alox12e	NM_145684	2.89958
Tubg2	NM_134028	2.90619
Gm14222	XM_001481179	2.90786
3830417A13Rik	NM_027512	2.91597
1700010D01Rik	NM_029590	2.91872
4930579J09Rik	NM_133689	2.92159
Slc26a10	NM_177615	2.92389					O
Hoxb4	NM_010459	2.92712			O								O
Dgkk	NM_177914	2.92944
Fam81a	NM_029784	2.94457
Prkg2	NM_008926	2.95263
Zmat4	NM_177086	2.95422
Rgs14	NM_016758	2.95448									O	O
B4galnt4	NM_177897	2.96316
Magea8	NM_020020	2.96524
Galnt3	NM_015736	2.96805
Ccl2	NM_011333	2.96884							O	O
Ndst4	NM_022565	2.974
Dusp26	NM_025869	2.98826
H2-Oa	NM_008206	2.9971	O							O
Elovl4	NM_148941	3.0089
Stx3	NM_152220	3.01129					O
BC026762	XM_001480912	3.0118
Hvcn1	NM_001042489	3.01225					O
Cpa2	NM_001024698	3.0124
Chrna4	NM_015730	3.04516		O			O			O
Gm6880	NM_001099305	3.04819
Btc	NM_007568	3.04978						O			O		O
Cck	NM_031161	3.05192	O
Gm6890	NM_001099306	3.05398
LOC100045026	NM_001039241	3.05622
Six2	NM_011380	3.05817	O		O		O
Rhox3a	NM_194063	3.06118			O
Tph1	NM_009414	3.08075
LOC624112	XM_904187	3.08389
Col25a1	NM_029838	3.08707
Gm3185	XM_001475982	3.08763
Cadps	NM_012061	3.08881					O
Gstm3	NM_010359	3.10515
BC049635	NM_177785	3.11196
Rspo2	NM_172815	3.13741										O
Gm5480	XM_488763	3.14146
Cdh4	NM_009867	3.1424	O
Gldc	NM_138595	3.15138
Ptpn5	NM_013643	3.15648
Hap1	NM_010404	3.16157					O
B3gnt5	NM_001159407	3.16464				O
4933430H16Rik	AK016994	3.18532
Plb1	NM_001081407	3.20569
BC049635	NM_177785	3.21837
B230311B06Rik	XM_001001884	3.24633
Cdh15	NM_007662	3.25535
4930434E21Rik	NM_029440	3.2566
Aqp6	NM_175087	3.27499					O
Mgst2	NM_174995	3.29869
Soat2	NM_146064	3.30853
Gm3367	XM_001476471	3.33329
Igf2bp2	NM_183029	3.33516				O
Gm7967	XM_991070	3.34566
Asphd2	NM_028386	3.3548
Gm4577	XM_001480927	3.36389
Btnl5	NR_004051	3.37211
Afp	NM_007423	3.37817					O
Krt12	NM_010661	3.37954
Runx1	NM_001111022	3.38275	O		O
Nhlrc1	NM_175340	3.39877
Irf8	NM_008320	3.40002	O		O		O			O
Rbpjl	NM_009036	3.40321			O
Rrad	NM_019662	3.40831										O
Pkd2l1	NM_181422	3.42311					O
Hrk	NM_007545	3.42819						O
Fam169b	NM_001013811	3.44579
4930588N13Rik	NM_029464	3.46027
Car6	NM_009802	3.46243
Dyrk4	NM_207210	3.4699
Krt17	NM_010663	3.50755	O			O
Cd7	NM_009854	3.51701								O
Slc5a4a	NM_133184	3.55898					O
Vsig4	NM_177789	3.59881								O			O
Esr1	NM_007956	3.60716			O						O		O
Gm5941	NM_001034103	3.62982
Sult6b1	NM_001163625	3.62987
St8sia3	NM_009182	3.63274				O
Esrrb	NM_001159500	3.70658	O		O								O
Ccl7	NM_013654	3.71622							O	O
4930500J02Rik	AK015665	3.71914
Gm2433	XM_001473557	3.7513
Unknown	AK076352	3.75306
Cpsf4l	NM_001164532	3.78407
2900041M22Rik	NR_015489	3.79727
Chi3l1	NM_007695	3.82823
Micalcl	XM_893565	3.90282	O
Kcna1	NM_010595	3.96009					O
1190003J15Rik	NM_029821	3.9909					O
Expi	NM_007969	4.09286
1700019M22Rik	NM_027076	4.12373
Lor	NM_008508	4.15919	O
Rhox6	NM_008955	4.30938
Fbxo2	NM_176848	4.32618
Six4	NM_011382	4.35285			O
Nlrp4f	NM_175290	4.37887
Fmn2	NM_019445	4.38946									O
C8b	NM_133882	4.39286								O
4930527E24Rik	NM_029181	4.42093
Bank1	NM_001033350	4.46496		O						O
H2-Q1	NM_010390	4.50526								O
Cd2	NM_013486	4.70871
Gm4371	NR_028311	4.71095
BC061195	BC061195	4.83263
Vat1l	NM_173016	4.8616
Nkx6-2	NM_183248	4.88243	O		O
Gm6329	XM_897153	5.05026
Gm5091	XM_001474131	5.16423
Kcnab1	NM_010597	5.25697					O
Krt24	NM_029393	5.29552
Rhox9	NM_023894	5.3164
Gulo	NM_178747	5.5525
Olig1	NM_016968	6.20801	O		O
Dbx2	NM_207533	7.16573
4933431M02Rik	AK017013	7.99195
Pou5f1	NM_013633	8.4553	O		O		O
LOC100045328	XM_001474069	8.51164
Gm5712	DQ851564	9.23593
Ctag2	NM_001161821	10.4388
Lrriq4	NM_026668	11.4012

## Sheet: cell differentiation
No.	Gene Symbol	Description	Genbank Acc.
1	Actc1	Mus musculus actin, alpha, cardiac muscle 1 (Actc1), mRNA [NM_009608]	NM_009608
2	Ada	Mus musculus adenosine deaminase (Ada), mRNA [NM_007398]	NM_007398
3	Barx1	Mus musculus BarH-like homeobox 1 (Barx1), mRNA [NM_007526]	NM_007526
4	Bmp2	Mus musculus bone morphogenetic protein 2 (Bmp2), mRNA [NM_007553]	NM_007553
5	Btg2	Mus musculus B-cell translocation gene 2, anti-proliferative (Btg2), mRNA [NM_007570]	NM_007570
6	Cck	Mus musculus cholecystokinin (Cck), mRNA [NM_031161]	NM_031161
7	Cdh4	Mus musculus cadherin 4 (Cdh4), mRNA [NM_009867]	NM_009867
8	Cdkn1c	Mus musculus cyclin-dependent kinase inhibitor 1C (P57) (Cdkn1c), transcript variant 2, mRNA [NM_009876]	NM_009876
9	Dct	Mus musculus dopachrome tautomerase (Dct), mRNA [NM_010024]	NM_010024
10	Egr2	Mus musculus early growth response 2 (Egr2), mRNA [NM_010118]	NM_010118
11	Erbb4	Receptor tyrosine-protein kinase erbB-4 Precursor (EC 2.7.10.1) [Source:UniProtKB/Swiss-Prot;Acc:Q61527] [ENSMUST00000121473]
12	Esrrb	Mus musculus estrogen related receptor, beta (Esrrb), transcript variant 2, mRNA [NM_001159500]	NM_001159500
13	Foxc2	Mus musculus forkhead box C2 (Foxc2), mRNA [NM_013519]	NM_013519
14	Foxg1	Mus musculus forkhead box G1 (Foxg1), transcript variant 2, mRNA [NM_001160112]	NM_001160112
15	Gfra3	Mus musculus glial cell line derived neurotrophic factor family receptor alpha 3 (Gfra3), mRNA [NM_010280]	NM_010280
16	Gnas	Mus musculus GNAS (guanine nucleotide binding protein, alpha stimulating) complex locus (Gnas), transcript variant 4, mRNA [NM_019690]	NM_019690
17	Gnat2	Mus musculus guanine nucleotide binding protein, alpha transducing 2 (Gnat2), mRNA [NM_008141]	NM_008141
18	H2-Oa	Mus musculus histocompatibility 2, O region alpha locus (H2-Oa), mRNA [NM_008206]	NM_008206
19	Irf8	Mus musculus interferon regulatory factor 8 (Irf8), mRNA [NM_008320]	NM_008320
20	Klk8	Mus musculus kallikrein related-peptidase 8 (Klk8), mRNA [NM_008940]	NM_008940
21	Krt17	Mus musculus keratin 17 (Krt17), mRNA [NM_010663]	NM_010663
22	Lor	Mus musculus loricrin (Lor), mRNA [NM_008508]	NM_008508
23	Mbp	Mus musculus myelin basic protein (Mbp), transcript variant 8, mRNA [NM_001025245]	NM_001025245
24	Micalcl	PREDICTED: Mus musculus MICAL C-terminal like, transcript variant 2 (Micalcl), mRNA [XM_893565]	XM_893565
25	Morc1	Mus musculus microrchidia 1 (Morc1), mRNA [NM_010816]	NM_010816
26	Nanos2	Mus musculus nanos homolog 2 (Drosophila) (Nanos2), mRNA [NM_194064]	NM_194064
27	Nanos3	Mus musculus nanos homolog 3 (Drosophila) (Nanos3), mRNA [NM_194059]	NM_194059
28	Neb	Mus musculus nebulin (Neb), mRNA [NM_010889]	NM_010889
29	Nefm	Mus musculus neurofilament, medium polypeptide (Nefm), mRNA [NM_008691]	NM_008691
30	Neurl1a	Mus musculus neuralized homolog 1A (Drosophila) (Neurl1a), transcript variant 1, mRNA [NM_021360]	NM_021360
31	Nfasc	Mus musculus neurofascin (Nfasc), transcript variant 1, mRNA [NM_182716]	NM_182716
32	Nkx6-2	Mus musculus NK6 homeobox 2 (Nkx6-2), transcript variant 1, mRNA [NM_183248]	NM_183248
33	Nudt7	Mus musculus nudix (nucleoside diphosphate linked moiety X)-type motif 7 (Nudt7), transcript variant 2, mRNA [NM_024446]	NM_024446
34	Olig1	Mus musculus oligodendrocyte transcription factor 1 (Olig1), mRNA [NM_016968]	NM_016968
35	Piwil4	Mus musculus piwi-like homolog 4 (Drosophila) (Piwil4), mRNA [NM_177905]	NM_177905
36	Pou2f2	Mus musculus POU domain, class 2, transcription factor 2 (Pou2f2), transcript variant 2, mRNA [NM_011138]	NM_011138
37	Pou5f1	Mus musculus POU domain, class 5, transcription factor 1 (Pou5f1), mRNA [NM_013633]	NM_013633
38	Ptprz1	Mus musculus protein tyrosine phosphatase, receptor type Z, polypeptide 1 (Ptprz1), mRNA [NM_001081306]	NM_001081306
39	Rasgrp1	Mus musculus RAS guanyl releasing protein 1 (Rasgrp1), mRNA [NM_011246]	NM_011246
40	Ret	Mus musculus ret proto-oncogene (Ret), transcript variant 4, mRNA [NM_001080780]	NM_001080780
41	Runx1	Mus musculus runt related transcription factor 1 (Runx1), transcript variant 2, mRNA [NM_001111022]	NM_001111022
42	Sash3	Mus musculus SAM and SH3 domain containing 3 (Sash3), mRNA [NM_028773]	NM_028773
43	Sik1	Mus musculus salt inducible kinase 1 (Sik1), mRNA [NM_010831]	NM_010831
44	Six1	Mus musculus sine oculis-related homeobox 1 homolog (Drosophila) (Six1), mRNA [NM_009189]	NM_009189
45	Six2	Mus musculus sine oculis-related homeobox 2 homolog (Drosophila) (Six2), mRNA [NM_011380]	NM_011380
46	Socs3	Mus musculus suppressor of cytokine signaling 3 (Socs3), mRNA [NM_007707]	NM_007707
47	Spn	Mus musculus sialophorin (Spn), transcript variant 1, mRNA [NM_009259]	NM_009259
48	Tnfrsf12a	Mus musculus tumor necrosis factor receptor superfamily, member 12a (Tnfrsf12a), transcript variant 1, mRNA [NM_013749]	NM_013749
49	Tnp1	Mus musculus transition protein 1 (Tnp1), mRNA [NM_009407]	NM_009407
50	Ttl	Mus musculus tubulin tyrosine ligase (Ttl), mRNA [NM_027192]	NM_027192
51	Ttll7	Mus musculus tubulin tyrosine ligase-like family, member 7 (Ttll7), mRNA [NM_027594]	NM_027594
52	Ush1c	Mus musculus Usher syndrome 1C homolog (human) (Ush1c), transcript variant b4, mRNA [NM_001163733]	NM_001163733

## Sheet: homeostasis
No.	Gene Symbol	Description	Genbank Acc.
1	Bank1	Mus musculus B-cell scaffold protein with ankyrin repeats 1 (Bank1), mRNA [NM_001033350]	NM_001033350
2	Chrna4	Mus musculus cholinergic receptor, nicotinic, alpha polypeptide 4 (Chrna4), mRNA [NM_015730]	NM_015730
3	Coro1a	Mus musculus coronin, actin binding protein 1A (Coro1a), mRNA [NM_009898]	NM_009898
4	Pik3cd	Mus musculus phosphatidylinositol 3-kinase catalytic delta polypeptide (Pik3cd), transcript variant 6, mRNA [NM_001164051]	NM_001164051
5	Rps6	Mus musculus ribosomal protein S6 (Rps6), mRNA [NM_009096]	NM_009096
6	Slc11a1	Mus musculus solute carrier family 11 (proton-coupled divalent metal ion transporters), member 1 (Slc11a1), mRNA [NM_013612]	NM_013612
7	Slc26a4	Mus musculus solute carrier family 26, member 4 (Slc26a4), mRNA [NM_011867]	NM_011867
8	Tesc	Mus musculus tescalcin (Tesc), mRNA [NM_021344]	NM_021344

## Sheet: transcription
No.	Gene Symbol	Description	Genbank Acc.
1	Atf3	Mus musculus activating transcription factor 3 (Atf3), mRNA [NM_007498]	NM_007498
2	Barx1	Mus musculus BarH-like homeobox 1 (Barx1), mRNA [NM_007526]	NM_007526
3	Bmp2	Mus musculus bone morphogenetic protein 2 (Bmp2), mRNA [NM_007553]	NM_007553
4	Btg2	Mus musculus B-cell translocation gene 2, anti-proliferative (Btg2), mRNA [NM_007570]	NM_007570
5	Camta1	Mus musculus calmodulin binding transcription activator 1 (Camta1), transcript variant 1, mRNA [NM_001081557]	NM_001081557
6	Cdkn1c	Mus musculus cyclin-dependent kinase inhibitor 1C (P57) (Cdkn1c), transcript variant 2, mRNA [NM_009876]	NM_009876
7	Egr2	Mus musculus early growth response 2 (Egr2), mRNA [NM_010118]	NM_010118
8	Egr4	Mus musculus early growth response 4 (Egr4), mRNA [NM_020596]	NM_020596
9	Ell3	Mus musculus elongation factor RNA polymerase II-like 3 (Ell3), mRNA [NM_145973]	NM_145973
10	Esr1	Mus musculus estrogen receptor 1 (alpha) (Esr1), mRNA [NM_007956]	NM_007956
11	Esrrb	Mus musculus estrogen related receptor, beta (Esrrb), transcript variant 2, mRNA [NM_001159500]	NM_001159500
12	Esrrg	Mus musculus estrogen-related receptor gamma (Esrrg), mRNA [NM_011935]	NM_011935
13	Fos	Mus musculus FBJ osteosarcoma oncogene (Fos), mRNA [NM_010234]	NM_010234
14	Foxc2	Mus musculus forkhead box C2 (Foxc2), mRNA [NM_013519]	NM_013519
15	Foxg1	Mus musculus forkhead box G1 (Foxg1), transcript variant 2, mRNA [NM_001160112]	NM_001160112
16	Hoxb4	Mus musculus homeobox B4 (Hoxb4), mRNA [NM_010459]	NM_010459
17	Ins2	Mus musculus insulin II (Ins2), mRNA [NM_008387]	NM_008387
18	Irf8	Mus musculus interferon regulatory factor 8 (Irf8), mRNA [NM_008320]	NM_008320
19	Lrrfip1	Mus musculus leucine rich repeat (in FLII) interacting protein 1 (Lrrfip1), transcript variant 1, mRNA [NM_001111311]	NM_001111311
20	Mypop	Mus musculus Myb-related transcription factor, partner of profilin (Mypop), mRNA [NM_145579]	NM_145579
21	Nfe2l3	Mus musculus nuclear factor, erythroid derived 2, like 3 (Nfe2l3), mRNA [NM_010903]	NM_010903
22	Nkx6-2	Mus musculus NK6 homeobox 2 (Nkx6-2), transcript variant 1, mRNA [NM_183248]	NM_183248
23	Olig1	Mus musculus oligodendrocyte transcription factor 1 (Olig1), mRNA [NM_016968]	NM_016968
24	Pou2f2	Mus musculus POU domain, class 2, transcription factor 2 (Pou2f2), transcript variant 2, mRNA [NM_011138]	NM_011138
25	Pou5f1	Mus musculus POU domain, class 5, transcription factor 1 (Pou5f1), mRNA [NM_013633]	NM_013633
26	Prkcq	Mus musculus protein kinase C, theta (Prkcq), mRNA [NM_008859]	NM_008859
27	Rbpjl	Mus musculus recombination signal binding protein for immunoglobulin kappa J region-like (Rbpjl), mRNA [NM_009036]	NM_009036
28	Rex2	Mus musculus reduced expression 2 (Rex2), mRNA [NM_009051]	NM_009051
29	Rhox3a	Mus musculus reproductive homeobox 3A (Rhox3a), mRNA [NM_194063]	NM_194063
30	Runx1	Mus musculus runt related transcription factor 1 (Runx1), transcript variant 2, mRNA [NM_001111022]	NM_001111022
31	Rxrg	Mus musculus retinoid X receptor gamma (Rxrg), transcript variant 1, mRNA [NM_009107]	NM_009107
32	Satb2	Mus musculus special AT-rich sequence binding protein 2 (Satb2), mRNA [NM_139146]	NM_139146
33	Six1	Mus musculus sine oculis-related homeobox 1 homolog (Drosophila) (Six1), mRNA [NM_009189]	NM_009189
34	Six2	Mus musculus sine oculis-related homeobox 2 homolog (Drosophila) (Six2), mRNA [NM_011380]	NM_011380
35	Six4	Mus musculus sine oculis-related homeobox 4 homolog (Drosophila) (Six4), mRNA [NM_011382]	NM_011382
36	Slc11a1	Mus musculus solute carrier family 11 (proton-coupled divalent metal ion transporters), member 1 (Slc11a1), mRNA [NM_013612]	NM_013612
37	Spic	Mus musculus Spi-C transcription factor (Spi-1/PU.1 related) (Spic), mRNA [NM_011461]	NM_011461
38	Tbx4	Mus musculus T-box 4 (Tbx4), transcript variant 1, mRNA [NM_011536]	NM_011536
39	Tcf15	Mus musculus transcription factor 15 (Tcf15), mRNA [NM_009328]	NM_009328
40	Tlr2	Mus musculus toll-like receptor 2 (Tlr2), mRNA [NM_011905]	NM_011905
41	Trib3	Mus musculus tribbles homolog 3 (Drosophila) (Trib3), mRNA [NM_175093]	NM_175093
42	Zfp455	Mus musculus zinc finger protein 455 (Zfp455), mRNA [NM_001048204]	NM_001048204

## Sheet: protein biosynthesis
No.	Gene Symbol	Description	Genbank Acc.
1	B3gnt5	Mus musculus UDP-GlcNAc:betaGal beta-1,3-N-acetylglucosaminyltransferase 5 (B3gnt5), transcript variant 1, mRNA [NM_001159407]	NM_001159407
2	Eif4e3	Mus musculus eukaryotic translation initiation factor 4E member 3 (Eif4e3), mRNA [NM_025829]	NM_025829
3	Fut10	Mus musculus fucosyltransferase 10 (Fut10), mRNA [NM_134161]	NM_134161
4	Fut4	Mus musculus fucosyltransferase 4 (Fut4), mRNA [NM_010242]	NM_010242
5	Igf2bp2	Mus musculus insulin-like growth factor 2 mRNA binding protein 2 (Igf2bp2), mRNA [NM_183029]	NM_183029
6	Krt17	Mus musculus keratin 17 (Krt17), mRNA [NM_010663]	NM_010663
7	Nanos2	Mus musculus nanos homolog 2 (Drosophila) (Nanos2), mRNA [NM_194064]	NM_194064
8	Nanos3	Mus musculus nanos homolog 3 (Drosophila) (Nanos3), mRNA [NM_194059]	NM_194059
9	Piwil4	Mus musculus piwi-like homolog 4 (Drosophila) (Piwil4), mRNA [NM_177905]	NM_177905
10	Prkcq	Mus musculus protein kinase C, theta (Prkcq), mRNA [NM_008859]	NM_008859
11	Rps6	Mus musculus ribosomal protein S6 (Rps6), mRNA [NM_009096]	NM_009096
12	Slc11a1	Mus musculus solute carrier family 11 (proton-coupled divalent metal ion transporters), member 1 (Slc11a1), mRNA [NM_013612]	NM_013612
13	Spn	Mus musculus sialophorin (Spn), transcript variant 1, mRNA [NM_009259]	NM_009259
14	St8sia3	Mus musculus ST8 alpha-N-acetyl-neuraminide alpha-2,8-sialyltransferase 3 (St8sia3), mRNA [NM_009182]	NM_009182

## Sheet: transport
No.	Gene Symbol	Description	Genbank Acc.
1	1190003J15Rik	Mus musculus RIKEN cDNA 1190003J15 gene (1190003J15Rik), mRNA [NM_029821]	NM_029821
2	Afp	Mus musculus alpha fetoprotein (Afp), mRNA [NM_007423]	NM_007423
3	Amph	Mus musculus amphiphysin (Amph), mRNA [NM_175007]	NM_175007
4	Apba2	Mus musculus amyloid beta (A4) precursor protein-binding, family A, member 2 (Apba2), mRNA [NM_007461]	NM_007461
5	Aqp6	Mus musculus aquaporin 6 (Aqp6), mRNA [NM_175087]	NM_175087
6	Cacnb1	Mus musculus calcium channel, voltage-dependent, beta 1 subunit (Cacnb1), transcript variant 1, mRNA [NM_031173]	NM_031173
7	Cadps	Mus musculus Ca2+-dependent secretion activator (Cadps), transcript variant 1, mRNA [NM_012061]	NM_012061
8	Caly	Mus musculus calcyon neuron-specific vesicular protein (Caly), mRNA [NM_026769]	NM_026769
9	Chrna4	Mus musculus cholinergic receptor, nicotinic, alpha polypeptide 4 (Chrna4), mRNA [NM_015730]	NM_015730
10	Coro1a	Mus musculus coronin, actin binding protein 1A (Coro1a), mRNA [NM_009898]	NM_009898
11	Cubn	Mus musculus cubilin (intrinsic factor-cobalamin receptor) (Cubn), mRNA [NM_001081084]	NM_001081084
12	Cyct	Mus musculus cytochrome c, testis (Cyct), mRNA [NM_009989]	NM_009989
13	Fcer1g	Mus musculus Fc receptor, IgE, high affinity I, gamma polypeptide (Fcer1g), mRNA [NM_010185]	NM_010185
14	Hap1	Mus musculus huntingtin-associated protein 1 (Hap1), transcript variant 1, mRNA [NM_010404]	NM_010404
15	Hvcn1	Mus musculus hydrogen voltage-gated channel 1 (Hvcn1), transcript variant 1, mRNA [NM_001042489]	NM_001042489
16	Ica1	Mus musculus islet cell autoantigen 1 (Ica1), mRNA [NM_010492]	NM_010492
17	Ins1	Mus musculus insulin I (Ins1), mRNA [NM_008386]	NM_008386
18	Ins2	Mus musculus insulin II (Ins2), mRNA [NM_008387]	NM_008387
19	Irf8	Mus musculus interferon regulatory factor 8 (Irf8), mRNA [NM_008320]	NM_008320
20	Kcna1	Mus musculus potassium voltage-gated channel, shaker-related subfamily, member 1 (Kcna1), mRNA [NM_010595]	NM_010595
21	Kcna6	Mus musculus potassium voltage-gated channel, shaker-related, subfamily, member 6 (Kcna6), mRNA [NM_013568]	NM_013568
22	Kcnab1	Mus musculus potassium voltage-gated channel, shaker-related subfamily, beta member 1 (Kcnab1), mRNA [NM_010597]	NM_010597
23	Kcnd2	Mus musculus potassium voltage-gated channel, Shal-related family, member 2 (Kcnd2), mRNA [NM_019697]	NM_019697
24	Lat	Mus musculus linker for activation of T cells (Lat), mRNA [NM_010689]	NM_010689
25	Mfsd4	Mus musculus major facilitator superfamily domain containing 4 (Mfsd4), transcript variant b, mRNA [NM_001114662]	NM_001114662
26	Msr1	Mus musculus macrophage scavenger receptor 1 (Msr1), transcript variant 1, mRNA [NM_031195]	NM_031195
27	Myrip	Mus musculus myosin VIIA and Rab interacting protein (Myrip), mRNA [NM_144557]	NM_144557
28	Nefm	Mus musculus neurofilament, medium polypeptide (Nefm), mRNA [NM_008691]	NM_008691
29	Ngb	Mus musculus neuroglobin (Ngb), mRNA [NM_022414]	NM_022414
30	Nos1	Mus musculus nitric oxide synthase 1, neuronal (Nos1), mRNA [NM_008712]	NM_008712
31	Osbpl3	Mus musculus oxysterol binding protein-like 3 (Osbpl3), transcript variant 1, mRNA [NM_027881]	NM_027881
32	Ostb	Mus musculus organic solute transporter beta (Ostb), mRNA [NM_178933]	NM_178933
33	P2ry12	Mus musculus purinergic receptor P2Y, G-protein coupled 12 (P2ry12), mRNA [NM_027571]	NM_027571
34	Pkd2l1	Mus musculus polycystic kidney disease 2-like 1 (Pkd2l1), mRNA [NM_181422]	NM_181422
35	Plek	Mus musculus pleckstrin (Plek), mRNA [NM_019549]	NM_019549
36	Pou5f1	Mus musculus POU domain, class 5, transcription factor 1 (Pou5f1), mRNA [NM_013633]	NM_013633
37	Scn11a	Mus musculus sodium channel, voltage-gated, type XI, alpha (Scn11a), mRNA [NM_011887]	NM_011887
38	Serp2	Mus musculus stress-associated endoplasmic reticulum protein family member 2 (Serp2), transcript variant 1, mRNA [NM_001160326]	NM_001160326
39	Six2	Mus musculus sine oculis-related homeobox 2 homolog (Drosophila) (Six2), mRNA [NM_011380]	NM_011380
40	Slc11a1	Mus musculus solute carrier family 11 (proton-coupled divalent metal ion transporters), member 1 (Slc11a1), mRNA [NM_013612]	NM_013612
41	Slc13a3	Mus musculus solute carrier family 13 (sodium-dependent dicarboxylate transporter), member 3 (Slc13a3), mRNA [NM_054055]	NM_054055
42	Slc22a18	Mus musculus solute carrier family 22 (organic cation transporter), member 18 (Slc22a18), transcript variant 2, mRNA [NM_001042760]	NM_001042760
43	Slc26a10	Mus musculus solute carrier family 26, member 10 (Slc26a10), mRNA [NM_177615]	NM_177615
44	Slc26a4	Mus musculus solute carrier family 26, member 4 (Slc26a4), mRNA [NM_011867]	NM_011867
45	Slc35f3	Mus musculus solute carrier family 35, member F3 (Slc35f3), mRNA [NM_175434]	NM_175434
46	Slc45a1	Mus musculus solute carrier family 45, member 1 (Slc45a1), mRNA [NM_173774]	NM_173774
47	Slc5a2	Mus musculus solute carrier family 5 (sodium/glucose cotransporter), member 2 (Slc5a2), mRNA [NM_133254]	NM_133254
48	Slc5a4a	Mus musculus solute carrier family 5, member 4a (Slc5a4a), mRNA [NM_133184]	NM_133184
49	Snph	Mus musculus syntaphilin (Snph), mRNA [NM_198214]	NM_198214
50	Stx3	Mus musculus syntaxin 3 (Stx3), transcript variant A, mRNA [NM_152220]	NM_152220
51	Syn1	Mus musculus synapsin I (Syn1), transcript variant a, mRNA [NM_013680]	NM_013680
52	Tlr2	Mus musculus toll-like receptor 2 (Tlr2), mRNA [NM_011905]	NM_011905
53	Tram1l1	Mus musculus translocation associated membrane protein 1-like 1 (Tram1l1), mRNA [NM_146140]	NM_146140
54	Was	Mus musculus Wiskott-Aldrich syndrome homolog (human) (Was), mRNA [NM_009515]	NM_009515

## Sheet: apoptosis
No.	Gene Symbol	Description	Genbank Acc.
1	Actc1	Mus musculus actin, alpha, cardiac muscle 1 (Actc1), mRNA [NM_009608]	NM_009608
2	Ada	Mus musculus adenosine deaminase (Ada), mRNA [NM_007398]	NM_007398
3	Btc	Mus musculus betacellulin, epidermal growth factor family member (Btc), mRNA [NM_007568]	NM_007568
4	Btg2	Mus musculus B-cell translocation gene 2, anti-proliferative (Btg2), mRNA [NM_007570]	NM_007570
5	Casp1	Mus musculus caspase 1 (Casp1), mRNA [NM_009807]	NM_009807
6	Cx3cr1	Mus musculus chemokine (C-X3-C) receptor 1 (Cx3cr1), mRNA [NM_009987]	NM_009987
7	Cyct	Mus musculus cytochrome c, testis (Cyct), mRNA [NM_009989]	NM_009989
8	Foxc2	Mus musculus forkhead box C2 (Foxc2), mRNA [NM_013519]	NM_013519
9	Gzma	Mus musculus granzyme A (Gzma), mRNA [NM_010370]	NM_010370
10	Hrk	Mus musculus harakiri, BCL2 interacting protein (contains only BH3 domain) (Hrk), mRNA [NM_007545]	NM_007545
11	Ins2	Mus musculus insulin II (Ins2), mRNA [NM_008387]	NM_008387
12	Mmp9	Mus musculus matrix metallopeptidase 9 (Mmp9), mRNA [NM_013599]	NM_013599
13	Rps6	Mus musculus ribosomal protein S6 (Rps6), mRNA [NM_009096]	NM_009096
14	Serpina3g	Mus musculus serine (or cysteine) peptidase inhibitor, clade A, member 3G (Serpina3g), mRNA [NM_009251]	NM_009251
15	Spn	Mus musculus sialophorin (Spn), transcript variant 1, mRNA [NM_009259]	NM_009259
16	Tnfrsf12a	Mus musculus tumor necrosis factor receptor superfamily, member 12a (Tnfrsf12a), transcript variant 1, mRNA [NM_013749]	NM_013749
17	Tnfrsf22	Mus musculus tumor necrosis factor receptor superfamily, member 22 (Tnfrsf22), mRNA [NM_023680]	NM_023680
18	Trib3	Mus musculus tribbles homolog 3 (Drosophila) (Trib3), mRNA [NM_175093]	NM_175093
19	Unc5a	Mus musculus unc-5 homolog A (C. elegans) (Unc5a), mRNA [NM_153131]	NM_153131

## Sheet: inflammatory response
No.	Gene Symbol	Description	Genbank Acc.
1	Ada	Mus musculus adenosine deaminase (Ada), mRNA [NM_007398]	NM_007398
2	Bmp2	Mus musculus bone morphogenetic protein 2 (Bmp2), mRNA [NM_007553]	NM_007553
3	Ccl2	Mus musculus chemokine (C-C motif) ligand 2 (Ccl2), mRNA [NM_011333]	NM_011333
4	Ccl7	Mus musculus chemokine (C-C motif) ligand 7 (Ccl7), mRNA [NM_013654]	NM_013654
5	Coro1a	Mus musculus coronin, actin binding protein 1A (Coro1a), mRNA [NM_009898]	NM_009898
6	Cx3cr1	Mus musculus chemokine (C-X3-C) receptor 1 (Cx3cr1), mRNA [NM_009987]	NM_009987
7	Fcer1g	Mus musculus Fc receptor, IgE, high affinity I, gamma polypeptide (Fcer1g), mRNA [NM_010185]	NM_010185
8	Lat	Mus musculus linker for activation of T cells (Lat), mRNA [NM_010689]	NM_010689
9	Selp	Mus musculus selectin, platelet (Selp), mRNA [NM_011347]	NM_011347
10	Slc11a1	Mus musculus solute carrier family 11 (proton-coupled divalent metal ion transporters), member 1 (Slc11a1), mRNA [NM_013612]	NM_013612
11	Spn	Mus musculus sialophorin (Spn), transcript variant 1, mRNA [NM_009259]	NM_009259
12	Tlr2	Mus musculus toll-like receptor 2 (Tlr2), mRNA [NM_011905]	NM_011905
13	Tlr7	Mus musculus toll-like receptor 7 (Tlr7), mRNA [NM_133211]	NM_133211

## Sheet: immune response
No.	Gene Symbol	Description	Genbank Acc.
1	Ada	Mus musculus adenosine deaminase (Ada), mRNA [NM_007398]	NM_007398
2	AF251705	Mus musculus cDNA sequence AF251705 (AF251705), mRNA [NM_134158]	NM_134158
3	Bank1	Mus musculus B-cell scaffold protein with ankyrin repeats 1 (Bank1), mRNA [NM_001033350]	NM_001033350
4	Bmp2	Mus musculus bone morphogenetic protein 2 (Bmp2), mRNA [NM_007553]	NM_007553
5	C1qa	Mus musculus complement component 1, q subcomponent, alpha polypeptide (C1qa), mRNA [NM_007572]	NM_007572
6	C1qb	Mus musculus complement component 1, q subcomponent, beta polypeptide (C1qb), mRNA [NM_009777]	NM_009777
7	C1qc	Mus musculus complement component 1, q subcomponent, C chain (C1qc), mRNA [NM_007574]	NM_007574
8	C8b	Mus musculus complement component 8, beta polypeptide (C8b), mRNA [NM_133882]	NM_133882
9	Casp1	Mus musculus caspase 1 (Casp1), mRNA [NM_009807]	NM_009807
10	Ccl2	Mus musculus chemokine (C-C motif) ligand 2 (Ccl2), mRNA [NM_011333]	NM_011333
11	Ccl7	Mus musculus chemokine (C-C motif) ligand 7 (Ccl7), mRNA [NM_013654]	NM_013654
12	Cd274	Mus musculus CD274 antigen (Cd274), mRNA [NM_021893]	NM_021893
13	Cd7	Mus musculus CD7 antigen (Cd7), mRNA [NM_009854]	NM_009854
14	Chrna4	Mus musculus cholinergic receptor, nicotinic, alpha polypeptide 4 (Chrna4), mRNA [NM_015730]	NM_015730
15	Coro1a	Mus musculus coronin, actin binding protein 1A (Coro1a), mRNA [NM_009898]	NM_009898
16	Cx3cr1	Mus musculus chemokine (C-X3-C) receptor 1 (Cx3cr1), mRNA [NM_009987]	NM_009987
17	Dhx58	Mus musculus DEXH (Asp-Glu-X-His) box polypeptide 58 (Dhx58), mRNA [NM_030150]	NM_030150
18	F2	Mus musculus coagulation factor II (F2), mRNA [NM_010168]	NM_010168
19	Fcer1g	Mus musculus Fc receptor, IgE, high affinity I, gamma polypeptide (Fcer1g), mRNA [NM_010185]	NM_010185
20	H2-Oa	Mus musculus histocompatibility 2, O region alpha locus (H2-Oa), mRNA [NM_008206]	NM_008206
21	H2-Q1	Mus musculus histocompatibility 2, Q region locus 1 (H2-Q1), mRNA [NM_010390]	NM_010390
22	H2-Q8	Mus musculus histocompatibility 2, Q region locus 8 (H2-Q8), mRNA [NM_023124]	NM_023124
23	Irf8	Mus musculus interferon regulatory factor 8 (Irf8), mRNA [NM_008320]	NM_008320
24	Lat	Mus musculus linker for activation of T cells (Lat), mRNA [NM_010689]	NM_010689
25	Lilrb4	Mus musculus leukocyte immunoglobulin-like receptor, subfamily B, member 4 (Lilrb4), mRNA [NM_013532]	NM_013532
26	Oasl2	Mus musculus 2'-5' oligoadenylate synthetase-like 2 (Oasl2), mRNA [NM_011854]	NM_011854
27	Pf4	Mus musculus platelet factor 4 (Pf4), mRNA [NM_019932]	NM_019932
28	Pik3cd	Mus musculus phosphatidylinositol 3-kinase catalytic delta polypeptide (Pik3cd), transcript variant 6, mRNA [NM_001164051]	NM_001164051
29	Pou2f2	Mus musculus POU domain, class 2, transcription factor 2 (Pou2f2), transcript variant 2, mRNA [NM_011138]	NM_011138
30	Prkcq	Mus musculus protein kinase C, theta (Prkcq), mRNA [NM_008859]	NM_008859
31	Sash3	Mus musculus SAM and SH3 domain containing 3 (Sash3), mRNA [NM_028773]	NM_028773
32	Selp	Mus musculus selectin, platelet (Selp), mRNA [NM_011347]	NM_011347
33	Serpina3g	Mus musculus serine (or cysteine) peptidase inhibitor, clade A, member 3G (Serpina3g), mRNA [NM_009251]	NM_009251
34	Skap1	Mus musculus src family associated phosphoprotein 1 (Skap1), mRNA [NM_001033186]	NM_001033186
35	Slc11a1	Mus musculus solute carrier family 11 (proton-coupled divalent metal ion transporters), member 1 (Slc11a1), mRNA [NM_013612]	NM_013612
36	Spn	Mus musculus sialophorin (Spn), transcript variant 1, mRNA [NM_009259]	NM_009259
37	Tlr2	Mus musculus toll-like receptor 2 (Tlr2), mRNA [NM_011905]	NM_011905
38	Tlr7	Mus musculus toll-like receptor 7 (Tlr7), mRNA [NM_133211]	NM_133211
39	Vsig4	Mus musculus V-set and immunoglobulin domain containing 4 (Vsig4), mRNA [NM_177789]	NM_177789
40	Was	Mus musculus Wiskott-Aldrich syndrome homolog (human) (Was), mRNA [NM_009515]	NM_009515

## Sheet: cell cycle
No.	Gene Symbol	Description	Genbank Acc.
1	Btc	Mus musculus betacellulin, epidermal growth factor family member (Btc), mRNA [NM_007568]	NM_007568
2	Cdkn1c	Mus musculus cyclin-dependent kinase inhibitor 1C (P57) (Cdkn1c), transcript variant 2, mRNA [NM_009876]	NM_009876
3	Dusp1	Mus musculus dual specificity phosphatase 1 (Dusp1), mRNA [NM_013642]	NM_013642
4	Esr1	Mus musculus estrogen receptor 1 (alpha) (Esr1), mRNA [NM_007956]	NM_007956
5	Fmn2	Mus musculus formin 2 (Fmn2), mRNA [NM_019445]	NM_019445
6	Foxg1	Mus musculus forkhead box G1 (Foxg1), transcript variant 2, mRNA [NM_001160112]	NM_001160112
7	Gas2l3	Mus musculus growth arrest-specific 2 like 3 (Gas2l3), transcript variant 2, mRNA [NM_001079876]	NM_001079876
8	Mapk12	Mus musculus mitogen-activated protein kinase 12 (Mapk12), mRNA [NM_013871]	NM_013871
9	Pard3	Mus musculus par-3 (partitioning defective 3) homolog (C. elegans) (Pard3), transcript variant 3, mRNA [NM_033620]	NM_033620
10	Piwil4	Mus musculus piwi-like homolog 4 (Drosophila) (Piwil4), mRNA [NM_177905]	NM_177905
11	Rgs14	Mus musculus regulator of G-protein signaling 14 (Rgs14), mRNA [NM_016758]	NM_016758
12	Rps6	Mus musculus ribosomal protein S6 (Rps6), mRNA [NM_009096]	NM_009096
13	Sik1	Mus musculus salt inducible kinase 1 (Sik1), mRNA [NM_010831]	NM_010831

[truncated: 2 more sheets: signal transduction, cell proliferation]
