# Supplementary material for: SOHLH2 is essential for synaptonemal complex formation during spermatogenesis in early postnatal mouse testes
Source: Sci Rep. 2016 Feb 12;6:20980. doi: 10.1038/srep20980 (PMC4751484; doi:10.1038/srep20980)
Supplement: Supplementary Table S2 [file srep20980-s2.xls]

## Sheet: 2.0 fold down(Total)
Supplmentary Table S2. Genes decreased at least two-fold in Sohlh2 knockout testes
Gene Symbol	Genbank Access Number	Fold Change	cell differentia-tion	homeo stasis	transcrip- tion	protein biosyn- thesis	transport	apoptosis	inflamma- tory response	immune response	cell cycle	signal transduc- tion	cell prolifera- tion
4930461C15Rik	AK015492	2.00279
2210411K11Rik	NM_029384	2.00327
Heatr5b	NM_001081179	2.00417
1700027A23Rik	NM_029604	2.00503
Psors1c2	NM_020576	2.00702
Bbs7	NM_027810	2.009	O
Gm70	NM_001163103	2.0124
A330023F24Rik	AK171382	2.01586
Gm7420	AK141442	2.0225
Gm4831	XM_290014	2.02527
Gm5465	NM_001034882	2.0273
D5Ertd798e	AK041660	2.02777
Gm2695	XM_001474546	2.03005
Cpne7	NM_170684	2.03152
Sephs2	NM_009266	2.03895
E330009J07Rik	NM_175528	2.03906
Dtl	NM_029766	2.03949
4930534H18Rik	XM_001474847	2.04356
Oip5	NM_001042653	2.04496									O
Casc5	NM_029617	2.0453
Si	NM_021882	2.04835
Tmem59l	NM_182991	2.04912
Wdr35	NM_172470	2.04972
Scrt1	NM_130893	2.05131			O
Efcab2	NM_026626	2.05388
Gm7715	XM_978193	2.0545
Nrarp	NM_025980	2.05479
1700040D17Rik	AK006651	2.05629
Gbf1	NM_178930	2.06471
Rbm46	NM_001146328	2.0659
Fam154b	NM_177894	2.06663
Anxa13	NM_027211	2.06748
1700019B21Rik	XM_001473416	2.07041
Zmynd12	NM_001014900	2.07092
Mbnl3	NM_134163	2.07129	O
Vmn2r-ps14	NR_002888	2.07148
Gm5565	XM_485697	2.07327
Tcfcp2l1	NM_023755	2.07354			O
4930444G20Rik	NM_053264	2.07727
Ppil6	NM_028430	2.08139
Gm13429	XM_001474797	2.08218
EG665787	XM_979447	2.08239
Gm6811	XM_892630	2.08765
E030019B06Rik	XM_916666	2.08899
Lnp	NM_027133	2.08899
Doc2a	NM_010069	2.09379					O
Ankle1	NM_172756	2.09469
6030458E02Rik	AK020075	2.09797
Trim52	NM_198601	2.09887
Tgfbr1	NM_009370	2.09948	O					O				O
Zfy1	NM_009570	2.09974			O
Fosl1	NM_010235	2.10015			O
Adra2c	NM_007418	2.10219										O
Paip1	NM_145457	2.10446				O
Gpr160	NM_001134385	2.10475										O
Bai1	NM_174991	2.10485										O
Spats1	NM_027649	2.10689
Wdr93	NM_001037927	2.1099
Dnahc6	NM_001164669	2.1108
Slc8a2	NM_148946	2.11368
Ugt8a	NM_011674	2.1177	O
Ccdc36	NM_001135198	2.11983
Sfrs14	NM_172755	2.12613
Rab11fip4	NM_175543	2.12625					O
Tox3	NM_172913	2.1273
Ccdc18	NM_028481	2.13852
Dnmt3b	NM_001003961	2.14134			O
Gm711	NM_198628	2.14163
Nmbr	NM_008703	2.14735										O
Gm3570	XM_001477184	2.1503
Kif9	NM_001163569	2.15072					O
2510016G02Rik	AK010974	2.15259
Spty2d1	NM_175318	2.15503
Hsd17b3	NM_008291	2.15506
AA386476	XM_620653	2.15625
Onecut2	NM_194268	2.15764	O		O							O
Gm5784	XM_902416	2.16221
Fam92b	NM_001033980	2.16361
Ero1lb	NM_026184	2.16368					O
Eras	NM_181548	2.16489										O
Pkd2l2	NM_016927	2.16582					O
Gm505	NM_001111141	2.16661
Mdc1	NM_001010833	2.16707									O
Cdkl4	NM_001033443	2.16727
4933403O08Rik	XM_136029	2.17141
Rbm11	NM_198302	2.17485
Ube2t	NM_026024	2.18036
Cdkl2	NM_016912	2.18123
Fam71e1	NM_028169	2.18183
BC049762	NM_177567	2.183
4932443L11Rik	AK019856	2.18577
Zfp672	NM_178761	2.19			O
Plek2	NM_013738	2.19104										O
Nrip3	NM_020610	2.19139
Ak3l1	NM_009647	2.19823
Ccdc158	NM_177230	2.19876
Cetn4	NM_145825	2.2
Sdk1	NM_177879	2.20111
1700019A02Rik	NM_027070	2.20177
4930528J11Rik	AK029922	2.20359
Gm7972	XM_001475415	2.20591
4930404A10Rik	NM_029105	2.20996
AW822252	XM_001474711	2.21266
Ano1	NM_178642	2.23451					O
Gm3414	NR_027993	2.23864
Baz1a	NM_013815	2.23981			O
Rnf39	NM_001099632	2.24126
LOC100044768	XM_001473012	2.24129
D930016D06Rik	NR_030673	2.24713
Tmem116	NM_001161627	2.24742
9330177L23Rik	AK020385	2.24946
Zfp296	NM_022409	2.25243
Radil	NM_178702	2.25301										O
Ccna1	NM_007628	2.25438	O								O
Steap1	NM_027399	2.25494					O
D130095D21Rik	AK084110	2.26195
Hemt1	NM_010416	2.26742
Cdh22	NM_174988	2.26838
Ppp4r4	NM_028980	2.26843
Eaf2	NM_001113401	2.26915			O			O
Hist1h2aa	NM_175658	2.26937
Sdf2l1	NM_022324	2.27013
Xpo7	NM_023045	2.27122					O
Anubl1	NM_001081317	2.27189
Kcnq1ot1	NR_001461	2.27277
Asf1b	NM_024184	2.27492			O
Wfdc12	NM_138684	2.27616
Atr	NM_019864	2.27772									O
5730590G19Rik	NM_029835	2.28076
Meig1	NM_008579	2.29365									O
Sema4f	NM_011350	2.29456	O
Fndc7	NM_177091	2.31103
1700029P11Rik	NM_025503	2.31271
Zbtb32	NM_021397	2.31451			O					O			O
Clip1	NM_019765	2.31828
Tcea2	NM_009326	2.319			O
Cebpe	NM_207131	2.32021	O		O	O	O			O
Smpd3	NM_021491	2.32078									O	O
Pgam2	NM_018870	2.32326
Brunol4	NM_001146292	2.33403
Hyls1	NM_029762	2.33894
Slc5a10	NM_001033227	2.34233					O
Adam32	NM_153397	2.34882
Tcp10c	NM_009341	2.35123										O
Ccno	NM_001081062	2.35545
2410018L13Rik	BC063063	2.35658
Lrrc51	NM_027053	2.36053
Cgref1	NM_026770	2.36522									O
Ntrk3	NM_182809	2.36714	O									O
Ebf3	NM_010096	2.36812			O
4930426I24Rik	AK020166	2.37698
Nmt2	NM_008708	2.37961				O
Brunol5	NM_176954	2.38224
Abca5	NM_147219	2.38446					O
Epcam	NM_008532	2.38895
Mkl2	NM_181860	2.39285	O		O
BC022960	XM_136142	2.39451
Hormad1	NM_026489	2.39458									O
Hist1h4i	NM_175656	2.40386
Scube2	NM_020052	2.41655
LOC100048617	XM_001480420	2.41764
LOC677447	XM_001003654	2.41912
Sycp1-ps1	NR_024208	2.42188
S100pbp	NM_029036	2.42538
Il4i1	NM_010215	2.42807
1700025K23Rik	NM_183254	2.42926
Rab38	NM_028238	2.42989					O					O
1700028K03Rik	NM_182745	2.44241
Aym1	NM_001012726	2.44418			O
4933427G17Rik	XM_133717	2.44469
Aifm3	NM_175178	2.44533		O			O	O
Ttc39d	NM_026351	2.44596
Hspa2	NM_008301	2.44612
9130206I24Rik	NR_030721	2.4469
Sncg	NM_011430	2.44889					O
1810062O18Rik	AK007938	2.45349
Zfp473	NM_178734	2.45683			O
2210008F06Rik	XM_001002792	2.45754
E430022K19Rik	AK040137	2.45819
Chga	NM_007693	2.46455
Npnt	NM_033525	2.46456	O									O
Tex16	NM_031382	2.46751
4631416L12Rik	NM_001081295	2.46783
Wdr63	NM_172864	2.47148
Fgf22	NM_023304	2.47617
Pxdn	NM_181395	2.47621
F630110N24Rik	NM_028657	2.47686					O
Lct	NM_001081078	2.47766
C230094B09Rik	AK082713	2.47778
Epb4.1l4b	XM_001476161	2.48277
LOC100047153	XM_001477533	2.48525
Rfx4	NM_001024918	2.48656			O
Adamtsl5	NM_025629	2.49352
Fbxw15	NM_199036	2.49625
Chrna7	NM_007390	2.49641		O			O		O	O
Pparg	NM_011146	2.49749	O		O		O		O	O			O
Sh3rf3	NM_172788	2.50935
Asb1	NM_001039126	2.51384										O
Gm3643	AK029875	2.51841
Pou2af1	NM_011136	2.53073			O
D17Zt10e	U49252	2.531
Slc16a10	NM_001114332	2.5373					O
LOC640869	XM_918061	2.58564
Hcfc2	NM_001081218	2.58672
LOC100044624	XM_001472730	2.58854
Rimklb	NM_027664	2.5974
Fbp2	NM_007994	2.60286
Gm7167	AK030033	2.60729
Dcdc2a	NM_177577	2.61636										O
Styxl1	NM_029659	2.62308
Slc17a7	NM_182993	2.62726					O
AI481877	XM_001476641	2.62888
Hipk3	NM_010434	2.63073			O			O
Crybg3	NM_174848	2.63151
Tcp10b	NM_011553	2.63199
Hist1h1a	NM_030609	2.63429
H1fx	NM_198622	2.63638
Acer3	NM_025408	2.63663
LOC100046116	XM_001475599	2.6376
Tsks	NM_001077591	2.64155
6430519N07Rik	AK032319	2.64807
Speer1-ps1	NR_001586	2.6493
Gm9495	XM_001475988	2.6494
Dmc1	NM_010059	2.65	O								O
Gm1564	NM_001127576	2.65
6430531B16Rik	NM_001033465	2.65394
Cpeb2	NM_175937	2.6592				O
Gm6268	XM_896717	2.66033
Dnahc17	XM_001481301	2.66339					O
Gm9880	NM_001167578	2.66634
Dmbx1	NM_130865	2.66735			O
Ythdc2	NM_001163013	2.68316
AK129341	NM_001045524	2.69072
Rps6ka6	NM_025949	2.69236										O
Rnf32	NM_021470	2.6958
1700010I14Rik	NM_025851	2.69782
Ttll13	NM_177765	2.7074
Lin28b	NM_001031772	2.71726			O
Foxj1	NM_008240	2.71902			O	O				O			O
Cox8c	NM_001039049	2.73369
Mlc1	NM_133241	2.73371					O
Rhcg	NM_019799	2.73847		O			O
Setx	NM_198033	2.75216
Prdm9	NM_144809	2.75561			O						O
6820408C15Rik	NM_177656	2.75795
Ccdc21	NM_144527	2.75991
Clgn	NM_009904	2.76518	O								O
D10Ertd755e	AK080282	2.77321
LOC100048452	XM_001480275	2.7841
Tfrc	NM_011638	2.78453		O			O
Cox6b2	NM_183405	2.79111
Dpysl3	NM_001136086	2.79164
AI854517	XM_979851	2.79416
Rbp4	NM_001159487	2.79603	O				O			O
Jag2	NM_010588	2.80123						O				O
Nme5	NM_080637	2.80618	O					O
4930524B15Rik	NM_026262	2.80811
1700024h08rik	AK006302	2.81054
Pbx4	NM_001024954	2.81188			O
Fam161b	NM_172581	2.81766
Gm364	NM_001128625	2.81929
LOC636813	XM_912330	2.83015
Foxd2	NM_008593	2.83336			O
Fam196a	NM_001143802	2.8568
Ptchd3	NM_029049	2.85784
Crabp1	NM_013496	2.865					O
Lrriq3	NM_028938	2.87493
Ccdc11	NM_028948	2.88215
Kit	NM_001122733	2.88314	O									O	O
Isl2	NM_027397	2.8864	O		O
2210011C24Rik	XM_985599	2.88719
1700028J19Rik	NR_029436	2.88961
Mapk8ip2	NM_021921	2.89675										O
Nup210l	NM_029937	2.90219
Tmem28		2.90383
Hormad2	NM_029458	2.91223									O
Gm3458	XM_001478002	2.91451
Gm11275	XM_001476063	2.92015
1700125H20Rik	NM_028589	2.92114
4933435E02Rik	AK029588	2.92158
Agpat9	NM_172715	2.9227
4930578N16Rik	NM_001077684	2.9322
Fam181a	XM_619025	2.94206
Gm10621	XM_001476249	2.94472
2010-03-10	NM_172568	2.96319
Inca1	NM_213729	2.96466
Lypd4	NM_182785	2.96949
Zfy2	NM_009571	2.9704			O
Abpd	NM_001009952	2.97148
Syngr4	NM_021482	2.97198
Rab26	NM_177375	2.97385					O					O
9130011E15Rik	AK159765	2.98148
1700123I01Rik	NM_001165919	2.98599
Daf2	NM_007827	2.99526								O
Kidins220	NM_001081378	2.99819
5430410E06Rik	XM_001475205	3
Sycp1	NM_011516	3.0159									O
Lhx5	NM_008499	3.03698			O
Msh4	NM_031870	3.04036									O
Zfp541	NM_001099277	3.04566	O		O
Chrdl2	NM_133709	3.04802	O									O
Sycp3	NM_011517	3.05489						O			O
Gm9296	XM_001478977	3.08234
2210404O07Rik	NM_001099917	3.08554
Ropn1l	NM_145852	3.08644										O
Ctcfl	NM_001081387	3.08933			O
Piwil1	NM_021311	3.08997	O			O					O
Pacrg	NM_027032	3.09454
Agbl2	NM_178755	3.1
Lrrc48	NM_029044	3.10373
Pabpc6	NM_001163836	3.10602
Adam5	NM_007401	3.11317										O
Plin4	NM_020568	3.13822
Lrrc46	NM_027026	3.15147
Dusp2	NM_010090	3.15773
1700020N01Rik	NR_027968	3.16635
Crygc	NM_007775	3.16939
Klrg2	NM_001033171	3.22135
Atf7ip2	NM_029253	3.2244			O
Msh5	BC141113	3.23576									O
A330021E22Rik	NM_172447	3.25
Gm6687	XM_992478	3.26125
Ccdc39	NM_026222	3.26197
Gm2960	XM_001474032	3.26997
Cnksr2	NM_177751	3.27018										O
Mdga1	NM_001081160	3.281	O
8030494B02Rik	AK136342	3.29967
Gm3448	NM_001123367	3.3
Lrrc6	NM_019457	3.30071
Tbl2	NM_013763	3.30261
BC049730	NM_199150	3.31168
Zcwpw2	AK044940	3.32194
Scd1	NM_009127	3.33101	O
Gng3	NM_010316	3.41044										O
Slc9a6	NM_172780	3.4125					O
2610020H08Rik	NM_028129	3.41319
Spag4	NM_139151	3.41732
Trpc1	NM_011643	3.42116					O
Strbp	NM_009261	3.42432	O
Ccdc155	NM_201374	3.43138
Mettl4-ps1	AK016064	3.43454
Tmem194	NM_173732	3.45307
Slco1a5	NM_130861	3.45821					O
Proc	NM_001042768	3.46114						O
Hsf2bp	NM_028902	3.46593
Gm3064	XM_001475563	3.46647
Fmr1nb	NM_174993	3.5
Lrrc34	NM_027941	3.50797
Ttc26	NM_153600	3.50844
Lrrc43	NM_001033461	3.51487
Rad51ap2	NM_001111118	3.51696
Zic1	NM_009573	3.54462	O									O
Igj	NM_152839	3.57681								O
Zp3	NM_011776	3.57794
EG665756	XM_979235	3.58164
Gm648	NM_001033372	3.5853
Dnahc8	NM_013811	3.59088					O
Lmo1	NM_057173	3.59974
Fank1	NM_025850	3.62583
Grk4	NM_001080743	3.62787										O
Tmem151b	NM_001013749	3.63796
Zfp318	NM_021346	3.64195			O						O
Gm3125	XM_001475742	3.6438
1600014C23Rik	XM_001476543	3.64823
Nufip1	NM_013745	3.6551			O
Ccdc79	NM_180958	3.66067
Paqr5	NM_028748	3.69126	O
1700015F17Rik	XM_622366	3.71061
Tekt1	NM_011569	3.71904
BC051142	NM_001163855	3.71924
Efcab5	NM_176965	3.73545
	AK039686	3.7522
Tcp11	NM_013687	3.75573	O
2900006K08Rik	NM_028377	3.76234
Ccdc151	NM_001163787	3.7725
Tex101	NM_019981	3.789
Spesp1	NM_025721	3.84122
Gm16441	XM_001474528	3.85
Gm7068	XM_905449	3.85232
Tjp3	NM_013769	3.8786
Pth2	NM_053256	3.9003										O
Plk5	NM_183152	3.91704									O
Hcn3	NM_008227	3.92319					O
4931428L18Rik	NM_027637	3.95449
Gm4072	XM_001479342	3.97973
Rsph1	NM_025290	3.98267									O
Tc2n	NM_028924	4.01105
U90926	XM_888097	4.02436
Bbox1	NM_130452	4.02645
Foxn4	NM_148935	4.06338	O		O
Pck1	NM_011044	4.06412
Gm1467	XM_357906	4.09023
Fbp1	NM_019395	4.10953
4930465K10Rik	NR_027978	4.12335
Spink2	NM_183284	4.12522
Dynlrb2	NM_029297	4.14341
Dkkl1	NM_015789	4.1625
Galnt14	NM_027864	4.20205
Rfx2	NM_009056	4.21044			O
Plch2	NM_175556	4.22964										O
9330102E08Rik	AK033854	4.25732
Gm3925	XM_001478596	4.30479
Cep63	NM_001081122	4.31239									O
Prss41	NM_027644	4.32407
St8sia5	NM_013666	4.33032				O
Gml	XM_001476885	4.36538
Srgap2	NM_001081011	4.39753										O
1700001L05Rik	NR_027980	4.4
Kdm4d	NM_173433	4.44056			O
1700007G11Rik	NM_001024614	4.48351
1700014N06Rik	BC117076	4.5
Poln	NM_181857	4.50363
Dmrtb1	NM_019872	4.50406			O
Spdya	NM_001142631	4.57166									O
Hsf5	NM_001045527	4.64205			O
Tcam1	NM_029467	4.69053
Gfi1	NM_010278	4.70208	O		O
Gm4871	NM_001101463	4.74078
Dnahc7a	XM_355197	4.75
Cyp2e1	NM_021282	4.75128
4732415M23Rik	NM_177279	4.75547
Spo11	NM_012046	4.78009	O								O
Efcab10	NM_029152	4.83885
Stk33	NM_054103	4.85139
Acr	NM_013455	5.01706
Cdkl5	NM_001024624	5.02707
Slc27a2	NM_011978	5.15165					O
4930528F23Rik	NM_029197	5.19061
4930444P10Rik	XM_976954	5.21793
Nudt17	NM_001162925	5.23677
Tsga10	NM_207228	5.2372
Dnali1	NM_175223	5.24733
LOC674677	XM_976378	5.31241
Cntd1	NM_026562	5.35159
Mdh1b	NM_029696	5.35956
Runx3	NM_019732	5.40448	O		O			O			O		O
Armc3	NM_001081083	5.41021
Gm8286	XM_001478140	5.611
BC054059	NM_145635	5.64197	O
Gpr64	NM_178712	5.68172										O
Tmprss12	NM_183109	5.68687
Dll3	NM_007866	5.83	O									O
Dpep3	NM_027960	5.88793
Agbl3	NM_178630	5.89255
Elavl3	NM_010487	6.01329	O
Eps8l3	NM_133867	6.08439
Lrrc23	NM_013588	6.13295
Ms4a13	NM_198224	6.38573										O
4933411G11Rik	NM_177880	6.48188
Hp	NM_017370	6.60005
4933408B17Rik	NM_177773	6.78796
Catsperg2	NM_029714	6.84739
Esx1	NM_007957	7.18418
4921525O09Rik	AK014969	7.55115
Adipoq	NM_009605	8.10139	O	O			O					O
Ldhal6b	NM_175349	8.11036
Spag6	NM_015773	8.17392
Sycp2	NM_177191	8.44716						O			O
2010-03-11	NM_177597	8.49951
Fabp4	NM_024406	8.57413	O	O	O		O		O	O
Ybx2	NM_016875	8.69252	O		O	O
Gm6653	AK132809	8.69999
Mtl5	NM_001039657	9.17567	O
Retn	NM_022984	9.26668
Car3	NM_007606	9.4532
4930458A03Rik	XM_287481	9.49369
Gtf2a1l	NM_023630	10.1151			O
Ly6k	NM_029627	10.1338
1700012B09Rik	NM_029306	10.3681
Prok2	NM_015768	10.7629										O
LOC100045903	XM_001475137	10.7703
Fabp9	NM_011598	10.8518					O
Ldhc	NM_013580	10.9942
Prss50	NM_146227	11.7
LOC100048601	XM_001480650	12.0921
Morn5	NM_029309	12.4925
Lass3	NM_001164201	12.7406
S100a9	NM_009114	12.8173				O			O	O
Cfd	NM_013459	13.0307								O
Sohlh2	NM_028937	13.0967	O		O
1700029M20Rik	NR_015613	14.0382
Tbx1	NM_011532	14.4411	O		O								O
Lhx8	NM_010713	14.7327			O
Gal3st1	NM_016922	16.1694	O
Zmynd10	NM_053253	17.9202
1700102P08Rik	NM_053216	18.6925
Gm2881	XM_001475285	25.9141
Gm4706	XM_001481153	30.6924
Gm3224	XM_001475694	34.9878
1700066C05Rik	XM_001473318	38.9729
Pdcl2	NM_023508	42.135
4930442P07Rik	AK015366	104.014

## Sheet: cell differentiation
No.	Gene Symbol	Description	Genbank Acc.
1	Adipoq	Mus musculus adiponectin, C1Q and collagen domain containing (Adipoq), mRNA [NM_009605]	NM_009605
2	Bbs7	Mus musculus Bardet-Biedl syndrome 7 (human) (Bbs7), mRNA [NM_027810]	NM_027810
3	BC054059	Mus musculus cDNA sequence BC054059 (BC054059), mRNA [NM_145635]	NM_145635
4	Ccna1	Mus musculus cyclin A1 (Ccna1), mRNA [NM_007628]	NM_007628
5	Cebpe	Mus musculus CCAAT/enhancer binding protein (C/EBP), epsilon (Cebpe), mRNA [NM_207131]	NM_207131
6	Chrdl2	Mus musculus chordin-like 2 (Chrdl2), mRNA [NM_133709]	NM_133709
7	Clgn	Mus musculus calmegin (Clgn), mRNA [NM_009904]	NM_009904
8	Dll3	Mus musculus delta-like 3 (Drosophila) (Dll3), mRNA [NM_007866]	NM_007866
9	Dmc1	Mus musculus DMC1 dosage suppressor of mck1 homolog, meiosis-specific homologous recombination (yeast) (Dmc1), mRNA [NM_010059]	NM_010059
10	Elavl3	Mus musculus ELAV (embryonic lethal, abnormal vision, Drosophila)-like 3 (Hu antigen C) (Elavl3), mRNA [NM_010487]	NM_010487
11	Fabp4	Mus musculus fatty acid binding protein 4, adipocyte (Fabp4), mRNA [NM_024406]	NM_024406
12	Foxn4	Mus musculus forkhead box N4 (Foxn4), mRNA [NM_148935]	NM_148935
13	Gal3st1	Mus musculus galactose-3-O-sulfotransferase 1 (Gal3st1), mRNA [NM_016922]	NM_016922
14	Gfi1	Mus musculus growth factor independent 1 (Gfi1), mRNA [NM_010278]	NM_010278
15	Isl2	Mus musculus insulin related protein 2 (islet 2) (Isl2), mRNA [NM_027397]	NM_027397
16	Kit	Mus musculus kit oncogene (Kit), transcript variant 1, mRNA [NM_001122733]	NM_001122733
17	Mbnl3	Mus musculus muscleblind-like 3 (Drosophila) (Mbnl3), mRNA [NM_134163]	NM_134163
18	Mdga1	Mus musculus MAM domain containing glycosylphosphatidylinositol anchor 1 (Mdga1), mRNA [NM_001081160]	NM_001081160
19	Mkl2	Mus musculus MKL/myocardin-like 2 (Mkl2), transcript variant 2, mRNA [NM_181860]	NM_181860
20	Mtl5	Mus musculus metallothionein-like 5, testis-specific (tesmin) (Mtl5), transcript variant 1, mRNA [NM_001039657]	NM_001039657
21	Nme5	Mus musculus non-metastatic cells 5, protein expressed in (nucleoside-diphosphate kinase) (Nme5), mRNA [NM_080637]	NM_080637
22	Npnt	Mus musculus nephronectin (Npnt), transcript variant 1, mRNA [NM_033525]	NM_033525
23	Ntrk3	Mus musculus neurotrophic tyrosine kinase, receptor, type 3 (Ntrk3), transcript variant 2, mRNA [NM_182809]	NM_182809
24	Onecut2	Mus musculus one cut domain, family member 2 (Onecut2), mRNA [NM_194268]	NM_194268
25	Paqr5	Mus musculus progestin and adipoQ receptor family member V (Paqr5), mRNA [NM_028748]	NM_028748
26	Piwil1	Mus musculus piwi-like homolog 1 (Drosophila) (Piwil1), mRNA [NM_021311]	NM_021311
27	Pparg	Mus musculus peroxisome proliferator activated receptor gamma (Pparg), transcript variant 2, mRNA [NM_011146]	NM_011146
28	Rbp4	Mus musculus retinol binding protein 4, plasma (Rbp4), transcript variant 1, mRNA [NM_001159487]	NM_001159487
29	Runx3	Mus musculus runt related transcription factor 3 (Runx3), mRNA [NM_019732]	NM_019732
30	Scd1	Mus musculus stearoyl-Coenzyme A desaturase 1 (Scd1), mRNA [NM_009127]	NM_009127
31	Sema4f	Mus musculus sema domain, immunoglobulin domain (Ig), TM domain, and short cytoplasmic domain (Sema4f), transcript variant 1, mRNA [NM_011350]	NM_011350
32	Sohlh2	Mus musculus spermatogenesis and oogenesis specific basic helix-loop-helix 2 (Sohlh2), mRNA [NM_028937]	NM_028937
33	Spo11	Mus musculus sporulation protein, meiosis-specific, SPO11 homolog (S. cerevisiae) (Spo11), transcript variant 1, mRNA [NM_012046]	NM_012046
34	Strbp	Mus musculus spermatid perinuclear RNA binding protein (Strbp), mRNA [NM_009261]	NM_009261
35	Tbx1	Mus musculus T-box 1 (Tbx1), mRNA [NM_011532]	NM_011532
36	Tcp11	Mus musculus t-complex protein 11 (Tcp11), transcript variant 1, mRNA [NM_013687]	NM_013687
37	Tgfbr1	Mus musculus transforming growth factor, beta receptor I (Tgfbr1), mRNA [NM_009370]	NM_009370
38	Ugt8a	Mus musculus UDP galactosyltransferase 8A (Ugt8a), mRNA [NM_011674]	NM_011674
39	Ybx2	Mus musculus Y box protein 2 (Ybx2), mRNA [NM_016875]	NM_016875
40	Zfp541	Mus musculus zinc finger protein 541 (Zfp541), mRNA [NM_001099277]	NM_001099277
41	Zic1	Mus musculus zinc finger protein of the cerebellum 1 (Zic1), mRNA [NM_009573]	NM_009573

## Sheet: homeostasis
No.	Gene Symbol	Description	Genbank Acc.
1	Adipoq	Mus musculus adiponectin, C1Q and collagen domain containing (Adipoq), mRNA [NM_009605]	NM_009605
2	Aifm3	Mus musculus apoptosis-inducing factor, mitochondrion-associated 3 (Aifm3), nuclear gene encoding mitochondrial protein, mRNA [NM_175178]	NM_175178
3	Chrna7	Mus musculus cholinergic receptor, nicotinic, alpha polypeptide 7 (Chrna7), mRNA [NM_007390]	NM_007390
4	Fabp4	Mus musculus fatty acid binding protein 4, adipocyte (Fabp4), mRNA [NM_024406]	NM_024406
5	Rhcg	Mus musculus Rhesus blood group-associated C glycoprotein (Rhcg), mRNA [NM_019799]	NM_019799
6	Tfrc	Mus musculus transferrin receptor (Tfrc), mRNA [NM_011638]	NM_011638

## Sheet: Transcription
No.	Gene Symbol	Description	Genbank Acc.
1	Asf1b	Mus musculus ASF1 anti-silencing function 1 homolog B (S. cerevisiae) (Asf1b), mRNA [NM_024184]	NM_024184
2	Atf7ip2	Mus musculus activating transcription factor 7 interacting protein 2 (Atf7ip2), transcript variant 2, mRNA [NM_029253]	NM_029253
3	Aym1	Mus musculus activator of yeast meiotic promoters 1 (Aym1), mRNA [NM_001012726]	NM_001012726
4	Baz1a	Mus musculus bromodomain adjacent to zinc finger domain 1A (Baz1a), mRNA [NM_013815]	NM_013815
5	Cebpe	Mus musculus CCAAT/enhancer binding protein (C/EBP), epsilon (Cebpe), mRNA [NM_207131]	NM_207131
6	Ctcfl	Mus musculus CCCTC-binding factor (zinc finger protein)-like (Ctcfl), mRNA [NM_001081387]	NM_001081387
7	Dmbx1	Mus musculus diencephalon/mesencephalon homeobox 1 (Dmbx1), transcript variant 1, mRNA [NM_130865]	NM_130865
8	Dmrtb1	Mus musculus DMRT-like family B with proline-rich C-terminal, 1 (Dmrtb1), mRNA [NM_019872]	NM_019872
9	Dnmt3b	Mus musculus DNA methyltransferase 3B (Dnmt3b), transcript variant 1, mRNA [NM_001003961]	NM_001003961
10	Eaf2	Mus musculus ELL associated factor 2 (Eaf2), transcript variant 2, mRNA [NM_001113401]	NM_001113401
11	Ebf3	Mus musculus early B-cell factor 3 (Ebf3), transcript variant 3, mRNA [NM_010096]	NM_010096
12	Fabp4	Mus musculus fatty acid binding protein 4, adipocyte (Fabp4), mRNA [NM_024406]	NM_024406
13	Fosl1	Mus musculus fos-like antigen 1 (Fosl1), mRNA [NM_010235]	NM_010235
14	Foxd2	Mus musculus forkhead box D2 (Foxd2), mRNA [NM_008593]	NM_008593
15	Foxj1	Mus musculus forkhead box J1 (Foxj1), mRNA [NM_008240]	NM_008240
16	Foxn4	Mus musculus forkhead box N4 (Foxn4), mRNA [NM_148935]	NM_148935
17	Gfi1	Mus musculus growth factor independent 1 (Gfi1), mRNA [NM_010278]	NM_010278
18	Gtf2a1l	Mus musculus general transcription factor IIA, 1-like (Gtf2a1l), mRNA [NM_023630]	NM_023630
19	Hipk3	Mus musculus homeodomain interacting protein kinase 3 (Hipk3), transcript variant 1, mRNA [NM_010434]	NM_010434
20	Hsf5	Mus musculus heat shock transcription factor family member 5 (Hsf5), mRNA [NM_001045527]	NM_001045527
21	Isl2	Mus musculus insulin related protein 2 (islet 2) (Isl2), mRNA [NM_027397]	NM_027397
22	Kdm4d	Mus musculus lysine (K)-specific demethylase 4D (Kdm4d), mRNA [NM_173433]	NM_173433
23	Lhx5	Mus musculus LIM homeobox protein 5 (Lhx5), mRNA [NM_008499]	NM_008499
24	Lhx8	Mus musculus LIM homeobox protein 8 (Lhx8), mRNA [NM_010713]	NM_010713
25	Lin28b	Mus musculus lin-28 homolog B (C. elegans) (Lin28b), mRNA [NM_001031772]	NM_001031772
26	Mkl2	Mus musculus MKL/myocardin-like 2 (Mkl2), transcript variant 2, mRNA [NM_181860]	NM_181860
27	Nufip1	Mus musculus nuclear fragile X mental retardation protein interacting protein 1 (Nufip1), mRNA [NM_013745]	NM_013745
28	Onecut2	Mus musculus one cut domain, family member 2 (Onecut2), mRNA [NM_194268]	NM_194268
29	Pbx4	Mus musculus pre-B-cell leukemia homeobox 4 (Pbx4), mRNA [NM_001024954]	NM_001024954
30	Pou2af1	Mus musculus POU domain, class 2, associating factor 1 (Pou2af1), mRNA [NM_011136]	NM_011136
31	Pparg	Mus musculus peroxisome proliferator activated receptor gamma (Pparg), transcript variant 2, mRNA [NM_011146]	NM_011146
32	Prdm9	Mus musculus PR domain containing 9 (Prdm9), mRNA [NM_144809]	NM_144809
33	Rfx2	Mus musculus regulatory factor X, 2 (influences HLA class II expression) (Rfx2), transcript variant 2, mRNA [NM_009056]	NM_009056
34	Rfx4	Mus musculus regulatory factor X, 4 (influences HLA class II expression) (Rfx4), transcript variant 1, mRNA [NM_001024918]	NM_001024918
35	Runx3	Mus musculus runt related transcription factor 3 (Runx3), mRNA [NM_019732]	NM_019732
36	Scrt1	Mus musculus scratch homolog 1, zinc finger protein (Drosophila) (Scrt1), mRNA [NM_130893]	NM_130893
37	Sohlh2	Mus musculus spermatogenesis and oogenesis specific basic helix-loop-helix 2 (Sohlh2), mRNA [NM_028937]	NM_028937
38	Tbx1	Mus musculus T-box 1 (Tbx1), mRNA [NM_011532]	NM_011532
39	Tcea2	Mus musculus transcription elongation factor A (SII), 2 (Tcea2), mRNA [NM_009326]	NM_009326
40	Tcfcp2l1	Mus musculus transcription factor CP2-like 1 (Tcfcp2l1), mRNA [NM_023755]	NM_023755
41	Ybx2	Mus musculus Y box protein 2 (Ybx2), mRNA [NM_016875]	NM_016875
42	Zbtb32	Mus musculus zinc finger and BTB domain containing 32 (Zbtb32), mRNA [NM_021397]	NM_021397
43	Zfp318	Mus musculus zinc finger protein 318 (Zfp318), transcript variant 2, mRNA [NM_021346]	NM_021346
44	Zfp473	Mus musculus zinc finger protein 473 (Zfp473), mRNA [NM_178734]	NM_178734
45	Zfp541	Mus musculus zinc finger protein 541 (Zfp541), mRNA [NM_001099277]	NM_001099277
46	Zfp672	Mus musculus zinc finger protein 672 (Zfp672), transcript variant 2, non-coding RNA [NR_028331]	NR_028331
47	Zfy1	Mus musculus zinc finger protein 1, Y linked (Zfy1), mRNA [NM_009570]	NM_009570
48	Zfy2	Mus musculus zinc finger protein 2, Y linked (Zfy2), mRNA [NM_009571]	NM_009571

## Sheet: protein biosynthesis
No.	Gene Symbol	Description	Genbank Acc.
1	Cebpe	Mus musculus CCAAT/enhancer binding protein (C/EBP), epsilon (Cebpe), mRNA [NM_207131]	NM_207131
2	Cpeb2	Mus musculus cytoplasmic polyadenylation element binding protein 2 (Cpeb2), mRNA [NM_175937]	NM_175937
3	Foxj1	Mus musculus forkhead box J1 (Foxj1), mRNA [NM_008240]	NM_008240
4	Nmt2	Mus musculus N-myristoyltransferase 2 (Nmt2), mRNA [NM_008708]	NM_008708
5	Paip1	Mus musculus polyadenylate binding protein-interacting protein 1 (Paip1), transcript variant 1, mRNA [NM_145457]	NM_145457
6	Piwil1	Mus musculus piwi-like homolog 1 (Drosophila) (Piwil1), mRNA [NM_021311]	NM_021311
7	S100a9	Mus musculus S100 calcium binding protein A9 (calgranulin B) (S100a9), mRNA [NM_009114]	NM_009114
8	St8sia5	Mus musculus ST8 alpha-N-acetyl-neuraminide alpha-2,8-sialyltransferase 5 (St8sia5), transcript variant 1, mRNA [NM_013666]	NM_013666
9	Ybx2	Mus musculus Y box protein 2 (Ybx2), mRNA [NM_016875]	NM_016875

## Sheet: transport
No.	Gene Symbol	Description	Genbank Acc.
1	Abca5	Mus musculus ATP-binding cassette, sub-family A (ABC1), member 5 (Abca5), mRNA [NM_147219]	NM_147219
2	Adipoq	Mus musculus adiponectin, C1Q and collagen domain containing (Adipoq), mRNA [NM_009605]	NM_009605
3	Aifm3	Mus musculus apoptosis-inducing factor, mitochondrion-associated 3 (Aifm3), nuclear gene encoding mitochondrial protein, mRNA [NM_175178]	NM_175178
4	Ano1	Mus musculus anoctamin 1, calcium activated chloride channel (Ano1), mRNA [NM_178642]	NM_178642
5	Cebpe	Mus musculus CCAAT/enhancer binding protein (C/EBP), epsilon (Cebpe), mRNA [NM_207131]	NM_207131
6	Chrna7	Mus musculus cholinergic receptor, nicotinic, alpha polypeptide 7 (Chrna7), mRNA [NM_007390]	NM_007390
7	Crabp1	Mus musculus cellular retinoic acid binding protein I (Crabp1), mRNA [NM_013496]	NM_013496
8	Dnahc17	PREDICTED: Mus musculus dynein, axonemal, heavy chain 17 (Dnahc17), mRNA [XM_001481301]	XM_001481301
9	Dnahc8	Mus musculus dynein, axonemal, heavy chain 8 (Dnahc8), mRNA [NM_013811]	NM_013811
10	Doc2a	Mus musculus double C2, alpha (Doc2a), mRNA [NM_010069]	NM_010069
11	Ero1lb	Mus musculus ERO1-like beta (S. cerevisiae) (Ero1lb), mRNA [NM_026184]	NM_026184
12	F630110N24Rik	Mus musculus RIKEN cDNA F630110N24 gene (F630110N24Rik), mRNA [NM_028657]	NM_028657
13	Fabp4	Mus musculus fatty acid binding protein 4, adipocyte (Fabp4), mRNA [NM_024406]	NM_024406
14	Fabp9	Mus musculus fatty acid binding protein 9, testis (Fabp9), mRNA [NM_011598]	NM_011598
15	Hcn3	Mus musculus hyperpolarization-activated, cyclic nucleotide-gated K+ 3 (Hcn3), mRNA [NM_008227]	NM_008227
16	Kif9	Mus musculus kinesin family member 9 (Kif9), transcript variant 1, mRNA [NM_001163569]	NM_001163569
17	Mlc1	Mus musculus megalencephalic leukoencephalopathy with subcortical cysts 1 homolog (human) (Mlc1), mRNA [NM_133241]	NM_133241
18	Pkd2l2	Mus musculus polycystic kidney disease 2-like 2 (Pkd2l2), transcript variant 1, mRNA [NM_016927]	NM_016927
19	Pparg	Mus musculus peroxisome proliferator activated receptor gamma (Pparg), transcript variant 2, mRNA [NM_011146]	NM_011146
20	Rab11fip4	Mus musculus RAB11 family interacting protein 4 (class II) (Rab11fip4), mRNA [NM_175543]	NM_175543
21	Rab26	Mus musculus RAB26, member RAS oncogene family (Rab26), mRNA [NM_177375]	NM_177375
22	Rab38	Mus musculus RAB38, member of RAS oncogene family (Rab38), mRNA [NM_028238]	NM_028238
23	Rbp4	Mus musculus retinol binding protein 4, plasma (Rbp4), transcript variant 1, mRNA [NM_001159487]	NM_001159487
24	Rhcg	Mus musculus Rhesus blood group-associated C glycoprotein (Rhcg), mRNA [NM_019799]	NM_019799
25	Slc16a10	Mus musculus solute carrier family 16 (monocarboxylic acid transporters), member 10 (Slc16a10), transcript variant 1, mRNA [NM_001114332]	NM_001114332
26	Slc17a7	Mus musculus solute carrier family 17 (sodium-dependent inorganic phosphate cotransporter), member 7 (Slc17a7), mRNA [NM_182993]	NM_182993
27	Slc27a2	Mus musculus solute carrier family 27 (fatty acid transporter), member 2 (Slc27a2), mRNA [NM_011978]	NM_011978
28	Slc5a10	Mus musculus solute carrier family 5 (sodium/glucose cotransporter), member 10 (Slc5a10), mRNA [NM_001033227]	NM_001033227
29	Slc9a6	Mus musculus solute carrier family 9 (sodium/hydrogen exchanger), member 6 (Slc9a6), mRNA [NM_172780]	NM_172780
30	Slco1a5	Mus musculus solute carrier organic anion transporter family, member 1a5 (Slco1a5), mRNA [NM_130861]	NM_130861
31	Sncg	Mus musculus synuclein, gamma (Sncg), mRNA [NM_011430]	NM_011430
32	Steap1	Mus musculus six transmembrane epithelial antigen of the prostate 1 (Steap1), mRNA [NM_027399]	NM_027399
33	Tfrc	Mus musculus transferrin receptor (Tfrc), mRNA [NM_011638]	NM_011638
34	Trpc1	Mus musculus transient receptor potential cation channel, subfamily C, member 1 (Trpc1), mRNA [NM_011643]	NM_011643
35	Xpo7	Mus musculus exportin 7 (Xpo7), mRNA [NM_023045]	NM_023045

## Sheet: apoptosis
No.	Gene Symbol	Description	Genbank Acc.
1	Aifm3	Mus musculus apoptosis-inducing factor, mitochondrion-associated 3 (Aifm3), nuclear gene encoding mitochondrial protein, mRNA [NM_175178]	NM_175178
2	Runx3	Mus musculus runt related transcription factor 3 (Runx3), mRNA [NM_019732]	NM_019732
3	Hipk3	Mus musculus homeodomain interacting protein kinase 3 (Hipk3), transcript variant 1, mRNA [NM_010434]	NM_010434
4	Eaf2	Mus musculus ELL associated factor 2 (Eaf2), transcript variant 2, mRNA [NM_001113401]	NM_001113401
5	Nme5	Mus musculus non-metastatic cells 5, protein expressed in (nucleoside-diphosphate kinase) (Nme5), mRNA [NM_080637]	NM_080637
6	Tgfbr1	Mus musculus transforming growth factor, beta receptor I (Tgfbr1), mRNA [NM_009370]	NM_009370
7	Sycp2	Mus musculus synaptonemal complex protein 2 (Sycp2), mRNA [NM_177191]	NM_177191
8	Proc	Mus musculus protein C (Proc), transcript variant 3, mRNA [NM_001042768]	NM_001042768
9	Sycp3	M.musculus mRNA for synaptonemal complex protein. [Y08485]	Y08485
10	Jag2	Mus musculus jagged 2 (Jag2), mRNA [NM_010588]	NM_010588

## Sheet: inflammatory response
No.	Gene Symbol	Description	Genbank Acc.
1	Chrna7	Mus musculus cholinergic receptor, nicotinic, alpha polypeptide 7 (Chrna7), mRNA [NM_007390]	NM_007390
2	Fabp4	Mus musculus fatty acid binding protein 4, adipocyte (Fabp4), mRNA [NM_024406]	NM_024406
3	Pparg	Mus musculus peroxisome proliferator activated receptor gamma (Pparg), transcript variant 2, mRNA [NM_011146]	NM_011146
4	S100a9	Mus musculus S100 calcium binding protein A9 (calgranulin B) (S100a9), mRNA [NM_009114]	NM_009114

## Sheet: immune response
No.	Gene Symbol	Description	Genbank Acc.
1	Cebpe	Mus musculus CCAAT/enhancer binding protein (C/EBP), epsilon (Cebpe), mRNA [NM_207131]	NM_207131
2	Cfd	Mus musculus complement factor D (adipsin) (Cfd), mRNA [NM_013459]	NM_013459
3	Chrna7	Mus musculus cholinergic receptor, nicotinic, alpha polypeptide 7 (Chrna7), mRNA [NM_007390]	NM_007390
4	Daf2	Mus musculus decay accelerating factor 2 (Daf2), mRNA [NM_007827]	NM_007827
5	Fabp4	Mus musculus fatty acid binding protein 4, adipocyte (Fabp4), mRNA [NM_024406]	NM_024406
6	Foxj1	Mus musculus forkhead box J1 (Foxj1), mRNA [NM_008240]	NM_008240
7	Igj	Mus musculus immunoglobulin joining chain (Igj), mRNA [NM_152839]	NM_152839
8	Pparg	Mus musculus peroxisome proliferator activated receptor gamma (Pparg), transcript variant 2, mRNA [NM_011146]	NM_011146
9	Rbp4	Mus musculus retinol binding protein 4, plasma (Rbp4), transcript variant 1, mRNA [NM_001159487]	NM_001159487
10	S100a9	Mus musculus S100 calcium binding protein A9 (calgranulin B) (S100a9), mRNA [NM_009114]	NM_009114
11	Zbtb32	Mus musculus zinc finger and BTB domain containing 32 (Zbtb32), mRNA [NM_021397]	NM_021397

## Sheet: cell cycle
No.	Gene Symbol	Description	Genbank Acc.
1	Atr	Mus musculus ataxia telangiectasia and Rad3 related (Atr), mRNA [NM_019864]	NM_019864
2	Ccna1	Mus musculus cyclin A1 (Ccna1), mRNA [NM_007628]	NM_007628
3	Cep63	Mus musculus centrosomal protein 63 (Cep63), mRNA [NM_001081122]	NM_001081122
4	Cgref1	Mus musculus cell growth regulator with EF hand domain 1 (Cgref1), transcript variant 1, mRNA [NM_026770]	NM_026770
5	Clgn	Mus musculus calmegin (Clgn), mRNA [NM_009904]	NM_009904
6	Dmc1	Mus musculus DMC1 dosage suppressor of mck1 homolog, meiosis-specific homologous recombination (yeast) (Dmc1), mRNA [NM_010059]	NM_010059
7	Hormad1	Mus musculus HORMA domain containing 1 (Hormad1), mRNA [NM_026489]	NM_026489
8	Hormad2	Mus musculus HORMA domain containing 2 (Hormad2), mRNA [NM_029458]	NM_029458
9	Mdc1	Mus musculus mediator of DNA damage checkpoint 1 (Mdc1), mRNA [NM_001010833]	NM_001010833
10	Meig1	Mus musculus meiosis expressed gene 1 (Meig1), mRNA [NM_008579]	NM_008579
11	Msh4	Mus musculus mutS homolog 4 (E. coli) (Msh4), mRNA [NM_031870]	NM_031870
12	Msh5	Mus musculus mutS homolog 5 (E. coli), mRNA (cDNA clone MGC:176074 IMAGE:9055725), complete cds. [BC141113]	BC141113
13	Oip5	Mus musculus Opa interacting protein 5 (Oip5), mRNA [NM_001042653]	NM_001042653
14	Piwil1	Mus musculus piwi-like homolog 1 (Drosophila) (Piwil1), mRNA [NM_021311]	NM_021311
15	Plk5	Mus musculus polo-like kinase 5 (Drosophila) (Plk5), mRNA [NM_183152]	NM_183152
16	Prdm9	Mus musculus PR domain containing 9 (Prdm9), mRNA [NM_144809]	NM_144809
17	Rsph1	Mus musculus radial spoke head 1 homolog (Chlamydomonas) (Rsph1), mRNA [NM_025290]	NM_025290
18	Runx3	Mus musculus runt related transcription factor 3 (Runx3), mRNA [NM_019732]	NM_019732
19	Smpd3	Mus musculus sphingomyelin phosphodiesterase 3, neutral (Smpd3), mRNA [NM_021491]	NM_021491
20	Spdya	Mus musculus speedy homolog A (Xenopus laevis) (Spdya), transcript variant 1, mRNA [NM_029254]	NM_029254
21	Spo11	Mus musculus sporulation protein, meiosis-specific, SPO11 homolog (S. cerevisiae) (Spo11), transcript variant 1, mRNA [NM_012046]	NM_012046
22	Sycp1	Mus musculus synaptonemal complex protein 1 (Sycp1), mRNA [NM_011516]	NM_011516
23	Sycp2	Mus musculus synaptonemal complex protein 2 (Sycp2), mRNA [NM_177191]	NM_177191
24	Sycp3	M.musculus mRNA for synaptonemal complex protein. [Y08485]	Y08485
25	Zfp318	Mus musculus zinc finger protein 318 (Zfp318), transcript variant 2, mRNA [NM_021346]	NM_021346

[truncated: 2 more sheets: signal transduction, cell proliferation]
