# Supplementary material for: SOHLH2 is essential for synaptonemal complex formation during spermatogenesis in early postnatal mouse testes
Source: Sci Rep. 2016 Feb 12;6:20980. doi: 10.1038/srep20980 (PMC4751484; doi:10.1038/srep20980)
Supplement: Supplementary Table S3 [file srep20980-s3.xls]

## Sheet: Sheet1
Supplementary Table S3. Functional categories of reproductive system-related genes that are altered by Sohlh2-deficiency.
Function annotation	p-Value	Gene symbol
	-log10(p)
Abnormal morphology of male germ cells	2.7986	AMPH, CCDC169-SOHLH2, KDM4D, NME5, PIWIL1, PIWIL4, RBP4, RSPH1, SPO11, SYCP3, Tnp1
Abnormal morphology of seminiferous tubule	2.57675	AMPH, Cyct, EGR4, ESR1, FOS, GALNT3, KDM4D, PIWIL4, SPO11, SYCP1, SYCP2, SYCP3
Abnormal morphology of spermatids	2.67778	AMPH, KDM4D, NME5, PIWIL1, RBP4, RSPH1, SPO11, Tnp1
Apoptosis of male germ cells	3.24185	CCNA1, EGR4, HORMAD1, HORMAD2, HSPA2, KDM4D, MEIG1, MSH5, SPO11, SYCP2, UGT8, YBX2
Arrest in meiosis	5.6925	CCNA1, DMC1, GAL3ST1, GNAS, HORMAD1, MSH5, PIWIL4, PRDM9, SPO11, SYCP1, SYCP2, SYCP3
Cell movement of germ cells	3.81531	ADCY10, AKAP4, CCDC39, CHRNA7, Cyct, ESR1, KIT, LDHC, LRRC6, NEURL1, ROPN1L, SPAG6, TGFBR1, Tnp1
Fertility	3.28067	ACR, AFP, B3GNT5, CHRNA7, CLGN, Cyct, DMBX1, ESR1, FCER1G, FMN2, Hist1h1a, KIT, LDHC, MAPK8IP2, MC4R, MMEL1, MMP9, NOS1, NRARP, PACRG, PIWIL4, RHCG, RSPH1, SYCP2, SYCP3, TCL1A, Tnp1, UBE2A, ZP3
Function of sperm	2.36856	AKAP4, LDHC, RSPH1, SPESP1, STRBP, TEX101
Germ cell maturation arrest	3.46852	MSH4, MSH5, RET
Self-renewal of stem cells	2.81816	FOXG1, FUT10, KIT, POU2F2, POU5F1, TBX1, TFCP2L1
Spermatogenesis	11.3478	ADGRG2, AMPH, ASB1, CCDC155, CCNA1, CTCFL, DENND2D, DMC1, EAF2, EGR4, ESR1, FOS, GAL3ST1, Gm4836, Hist1h1a, HORMAD1, HORMAD2, HSF2BP, HSPA2, JAG2, KIT, MEIG1, MORC1, MSH4, NANOS2, NANOS3, NME5, NUP210L, PACRG, PIWIL1, PIWIL4, PRDM9, PROK2, RBP4, SMPD3, SPAG4, SPAG6, Spink2, SPO11, STRBP, SYCP1, SYCP3, Tnp1, TSGA10, UGT8, YBX2, ZMYND15
Spermiogenesis	6.21254	AMPH, DENND2D, DMC1, Gm4836 (includes others), HSPA2, KIT, NME5, NUP210L, PACRG, PIWIL1, SPAG6, Spink2, SPO11, STRBP, Tnp1, YBX2, ZMYND15
Synapsis	7.6038	CCDC155, CCDC79, DMC1, HORMAD1, MEIOB, MSH4, MSH5, PRDM9, SPO11, SYCP2, SYCP3
