# Supplementary material for: SOHLH2 is essential for synaptonemal complex formation during spermatogenesis in early postnatal mouse testes
Source: Sci Rep. 2016 Feb 12;6:20980. doi: 10.1038/srep20980 (PMC4751484; doi:10.1038/srep20980)
Supplement: Supplementary Table S4 [file srep20980-s4.xls]

## Sheet: Sheet1
Supplementary Table S4. Oligonucleotide primers, sequences, and expected sizes of semi quantitative-PCR products
gene name	primer		product size
Mei1	forward	CAGGCTGTTCACAAGCTCAG	164
	reverse	GAAGTGCTCTGTACTGCACG
Cdk2	forward	CCTGCTTATCAATGCAGAGGG	214
	reverse	GTGCTGGGTACACACTAGGTG
Fkbp6	forward	AGTTTGGCAACTACCTTTTCCG	65
	reverse	AGCCCGCTTGTATCTCACTTT
Psmc3ip(Hop2)	forward	CCCAGGACGTGTTCGGAAAC	158
	reverse	CACTGTGTCAAACTGGTTCTGAT
Rec8	forward	TATGTGCTGGTAAGAGTGCAAC	133
	reverse	TGTCTTCCACAAGGTACTGGC
Syce1	forward	CAGCCGTTGGGTATGGAGC	131
	reverse	CCCACTTTCTGCAACTTTTTCAC
Syce2	forward	TGGACTCTAGCATTGAAACCCT	193
	reverse	TCCTGAATGATTTTGCTGTGGT
H2afx	forward	TACCTCACTGCCGAGATCCT	192
	reverse	GCTCTTCTTGGGCAGCAG
Smc1b	forward	GAGAATTTCAAGTCGTGGCGA	193
	reverse	CAGGTTTTCCAGTATGTGCTCC
Tex11	forward	CTGTTGCTCAAGGGGATTTCA	184
	reverse	CTTCCCAATTTCATAGCTTTGGC
Trip13	forward	TTCCCTGTGTTGCCGAATCG	145
	reverse	TCAGTCCAGACGTAATCTCCAAA
Ccnb1ip1	forward	GCGGGGAGTTCAGTCGTTC	130
	reverse	CGAAGCCCTGCCAATACCATA
Dmrtc2(Dmrt7)	forward	GGCAACCCCTCTGAAAGCTC	156
	reverse	AGTGGCCCATAGTTCTCCTTC
Exo1	forward	TGGCTGTGGATACCTACTGTT	142
	reverse	ATCGGCTTGACCCCATAAGAC
Mlh1	forward	GTTTTACTCCATTCGGAAGCAGT	135
	reverse	TGTGAGCGGAAGGCTTTATAGAT
Mlh3	forward	TGGCAAGTATAGCCGACATGG	132
	reverse	TTGGTCTGGTCAAATCAGCCT
Spo11	forward	CGTGGCCTCTAGTTCTGAGGT	112
	reverse	GCTCGATCTGTTGTCTATTGTGA
Dmc1	forward	CCCTCTGTGTGACAGCTCAAC	114
	reverse	GGTCAGCAATGTCCCGAAG
Msh4	forward	TCCAGGCCGAGTACGGAAG	153
	reverse	TGAGCTTGTACCAACAGGAAAAC
Msh5	forward	CCTGGGCATTGCTTACTATGAC	122
	reverse	CAACAGACTGGGGGTTGATTT
Piwil2	forward	TTGGCCTCAAGCTCCTAGAC	145
	reverse	GAACATGGACACCAAACCTACA
Prdm9	forward	CTGAATACAAGTGGCTCAGAACA	160
	reverse	CCTCATAGGCAAGGCCCTTTC
Sycp1	forward	CAAAAGCCCTTCACACTGTTCG	162
	reverse	GTTTTCCCGACTGGACATTGTAA
Sycp2	forward	GACACTGAAACCGAATGTGGA	165
	reverse	TGTGGGTCTTGGTTGTCCTTT
Sycp3	forward	AGCCAGTAACCAGAAAATTGAGC	106
	reverse	CCACTGCTGCAACACATTCAT
Cpeb1	forward	AGTTAGAGGATCTCGCCTGGA	133
	reverse	GGAAATGCGAAGGCTTGAAATCA
Ccna1	forward	TGATGCTTGTCAAATGCTCAGC	101
	reverse	AGGTCCTCCTGTACTGCTCAT
Hspa2	forward	TGCAGAGCGCAGTCATCAC	159
	reverse	CCGCACAGCCCTTCTTATCC
Hormad1	forward	GGCTCCTAGCTGTTTCAGTATCT	153
	reverse	GCATCCACTTCACTAGCTGTG
Hormad2	forward	CCGGGAAGACAAAAAGTGTCC	203
	reverse	TGCTGCTGTCAAAGTCCATAG
